# Supplementary material for: Usability and quality evaluation of the World Health Organization SkinNTDs app among frontline health workers in Cameroon: A mixed methods study
Source: PLoS Negl Trop Dis. 2025 Sep 10;19(9):e0013461. doi: 10.1371/journal.pntd.0013461 (PMC12422481; doi:10.1371/journal.pntd.0013461)
Supplement: S1 Dataset — (ZIP) [file pntd.0013461.s008.zip]

Archive with 3 entries (3 files):
- Data files/ALL-dataset_long_coding.csv
- Data files/Focus group data.docx
- Data files/NTDs strategic level key informant questionnaire.csv
