# Supplementary material for: Usability and quality evaluation of the World Health Organization SkinNTDs app among frontline health workers in Cameroon: A mixed methods study
Source: PLoS Negl Trop Dis. 2025 Sep 10;19(9):e0013461. doi: 10.1371/journal.pntd.0013461 (PMC12422481; doi:10.1371/journal.pntd.0013461)
Supplement: S1 Dataset — (ZIP) [file pntd.0013461.s008.zip › Data files/ALL-dataset_long_coding.csv]

Participant_ID	Participant_type	Participant main language	Trained on Skin NTDs diagnostic & management	Content of training if received a training	Training period	Frequency of receiving patients	Do you have experience in dermatology?	In which environment do you work?	What is your knownledge about Mobile technologies	How do you got to know the App?	Have you been trained to use the App?	Entertainment. Is the app fun/ entertaining to use?	Interest. Is the app interesting to use? Does it use any strategies to increase engagement by presenting its content in an interesting way?	Customization. Does the app provide all necessary settings/ preferences for app features (e.g., sound, content, notifications, etc.)?	Interactivity. Does it allow user input, provide feedback, contain prompts (reminders, sharing,options, notifications, etc.)?	Target group: Is the app content (visual information, language, design) appropriate for you, as an audience?	Scaling for Engagement section	Suggestion - Engagement section	Performance. How accurately/fast do the app features (functions) and components(buttons/menus) work?	Ease of use. How easy is it to learn how to use the app; how clear are the menu labels/ icons and instructions?	Navigation. Is moving between screens logical/accurate/appropriate/ uninterrupted; are all necessary screen links present?	Gestural Design. Are interactions (taps/swipes/scrolls) consistent and intuitive across all components/screens?	Scale for Functionality section	Suggestion - Functionality section	Layout. Is arrangement and size of buttons/icons/menus/content on the screen appropriate?	Graphics. How high is the quality/resolution of graphics used?	Visual appeal. How good does the app look?	Scale for Aesthetics section	Suggestion - Aesthetics section	Accuracy of app description (in app store). Does the app contain what is described?	Goals. Does the app have a specific, achievable goal?als	Quality of information. Is the app content correct, well written and relevant to the purpose of the app?	Quantity of information. Is the extent of the coverage within the scope of the app, comprehensive enough and concise?	Visual information. Is visual explanation of concepts- through images/graphs/maps/charts, etc.- clear, logical, correct?	Credibility. Does the app come from a legitimate source (specified in the app store or within the app itself)?	Scaling for Information section	Suggestions for Information section	Would you recommend this app to people who might benefit from it?	How many times do you think you would use this app in the next 12 months?	Would you pay for this app?	What is your overall star rating of the app?	Duration with the app	How often do you use the app since you downloaded it?	This app is likely to increase my knowledge about skin NTDs (Perceived impact 2)	This app is likely to help me come up faster and more efficiently with a diagnosis on skin NTD	Perception about adding internet-dependent functions	Translate app	Suggested languages	Add sNTDs surveillance features
PProfessional01	Professional	French	Yes	Formation sur les MTN a expression cutanees, la leishmaniose, la lepre, le pian, l ulcere de burili	<6months	Rarely. < 1 case per month	Not trained but experienced	Urban	Medium	via App Store (Apple, Google)	No	Ok, fun enough to entertain for a brief time (less than 5 minutes)	Very interesting, would engage user in repeat use	Allows basic customisation to function adequately	Insufficient interactivity	Acceptable but I do not feel targeted by the app	4		App works overall. Some technical problems need fixing/ slow at times	Easy to learn how to use the app	Easy to use or missing a negligible link	Mostly consistent/intuitive with negligible problems	6		Satisfactory. Few problems with selecting/locating/reading items or with minor screen- size problems	Moderate quality graphics and visual design	Some visual appeal- average, neither pleasant, nor unpleasant	7		OK. App contains some of the described components/functions	OK. The app has clearly specified goals, which are achievable	Moderately relevant, appropriate, coherent and appears correct	Offers a broad range of information, but has some gaps or unnecessary details; or has no links to more information and resources	Mostly clear, logical, correct, with negligible issues	Developed by a small NGO/institution (hospital, centre, etc.)/funding body	6		Definitely	' 3-10	Maybe	*** Average	Days (< 7 days)	Rarely (or once or twice since downloading it; you manage to diagnose your patients without its help)	Strongly agree	Strongly agree	I’m up for it. Most of the time I have internet on my phone	No		Yes
PProfessional02	Professional	French	Yes	Diagnostic et prise en charge des differentes MTN	6+months	Rarely. < 1 case per month	Trained or experienced	Rural	High	Researcher	No	Moderately fun and entertaining, would entertain user for some time (5 to 10 minutes)	Very interesting, would engage user in repeat use	Allows basic customisation to function adequately	Insufficient interactivity	Well-targeted, with negligible issues	8		Perfect/timely response; no technical bugs	Able to use app immediately; intuitive and simple	Perfectly logical, easy, clear and intuitive screen flow throughout, or offers shortcuts	Perfectly consistent and intuitive	10		Professional, simple, clear, logically organised, device display optimised. Every design component has a purpose	Very high quality/resolution graphics and visual design- proportionate, stylistically consistent throughout	High level of visual appeal- professionally designed	10		Accurate. App contains most of the described components/features	The app has clearly specified goals, which are achievable	Relevant, appropriate, coherent and correct	Offers a broad range of information, but has some gaps or unnecessary details; or has no links to more information and resources	Mostly clear, logical, correct, with negligible issues	Developed by government, university or as above but larger in scale	9		Definitely	' 10-50	Maybe	****	>4 months	Frequently (or every other day; you often reach for it to come to a diagnosis)	Agree	Agree	I’m up for it. Most of the time I have internet on my phone	No		Yes
PProfessional03	Professional	French	No			Occasionnally. 1- 3 case per month	Not trained & not experienced	Rural	Medium	Colleague	No	Moderately fun and entertaining, would entertain user for some time (5 to 10 minutes)	Moderately interesting; would engage user for some time (5 to 10 minutes)	Allows basic customisation to function adequately	Basic interactive features to function adequately	Acceptable but I do not feel targeted by the app	7		App works overall. Some technical problems need fixing/ slow at times	Usable after some time and effort	Usable after some time and effort	Ok, with some inconsistent/confusing elements	6		Satisfactory. Few problems with selecting/locating/reading items or with minor screen- size problems	Moderate quality graphics and visual design	Some visual appeal- average, neither pleasant, nor unpleasant	6		Inaccurate. App contains very few of the described components/functions	The description lists some goals, but the app has very little chance of achieving them	Moderately relevant, appropriate, coherent and appears correct	Ok, but not comprehensible	Mostly unclear, confusing, wrong	Developed by a small NGO/institution (hospital, centre, etc.)/funding body	5		Maybe	' 3-10	Yes	*** Average	Days (< 7 days)	Occasionally (less than five times since downloading it; sometimes you reach for it to come to a diagnosis)	Agree	Agree	I’m up for it. Most of the time I have internet on my phone	No		Yes
PProfessional04	Professional	French	No			Rarely. < 1 case per month	Not trained & not experienced	Semi-rural	High	Institution	No	Dull, not funny nor entertaining	Mostly uninteresting	Allows numerous options for customization	Offers a variety of interactive features	Perfectly targeted, no issues found	8		App works overall. Some technical problems need fixing/ slow at times	Easy to learn how to use the app	Perfectly logical, easy, clear and intuitive screen flow throughout, or offers shortcuts	Perfectly consistent and intuitive	8		Mostly clear, able to select/locate/read items	Moderate quality graphics and visual design	High level of visual appeal- professionally designed	9		Accurate. App contains most of the described components/features	The app has clearly specified goals, which are achievable	Relevant, appropriate, coherent and correct	Offers a broad range of information, but has some gaps or unnecessary details; or has no links to more information and resources	Mostly clear, logical, correct, with negligible issues	Developed by a small NGO/institution (hospital, centre, etc.)/funding body	8		Definitely	' 3-10	No	****	Days (< 7 days)	Rarely (or once or twice since downloading it; you manage to diagnose your patients without its help)	Agree	Agree	I’m up for it. Most of the time I have internet on my phone	No		Yes
PProfessional05	Professional	French	No			Occasionnally. 1- 3 case per month	Not trained & not experienced	Rural	Low	Colleague	No	Highly entertaining and fun, would stimulate repeat use	Very interesting, would engage user in repeat use	Keeps all parameters	Very high level of responsiveness through interactive features	Perfectly targeted, no issues found	6		Perfect/timely response; no technical bugs	Able to use app immediately; intuitive and simple	Easy to use or missing a negligible link	Perfectly consistent and intuitive	7		Professional, simple, clear, logically organised, device display optimised. Every design component has a purpose	Very high quality/resolution graphics and visual design- proportionate, stylistically consistent throughout	As above + very attractive, memorable, stands out; use of colors enhances the app	7		Highly accurate description of the app components/features	The app has specific goals, which are highly likely to be achieved	Highly relevant, appropriate, coherent and correct	Comprehensive and concise; contains links to more information and resources	Perfectly clear, logical, correct	Developed by an international organization, nationally competitive government, or research funding.	7		Definitely	' 3-10	No	*** Average	Days (< 7 days)	Usually (or you barely visit a patient with a skin condition without using it)	Strongly agree	Strongly agree	I think it would be great. I always have internet on my phone	No		Yes
PProfessional06	Professional	French	Yes	Les maladies de la peau	6+months	Rarely. < 1 case per month	Not trained but experienced	Rural	Medium	Researcher	Yes	Ok, fun enough to entertain for a brief time (less than 5 minutes)	Mostly uninteresting	Allows insufficient customization	Insufficient interactivity	Acceptable but I do not feel targeted by the app	4		Mostly functional with negligible problems	Easy to learn how to use the app	Perfectly logical, easy, clear and intuitive screen flow throughout, or offers shortcuts	Ok, with some inconsistent/confusing elements	5		Satisfactory. Few problems with selecting/locating/reading items or with minor screen- size problems	Moderate quality graphics and visual design	Some visual appeal- average, neither pleasant, nor unpleasant	5		OK. App contains some of the described components/functions	OK. The app has clearly specified goals, which are achievable	Relevant, appropriate, coherent and correct	Ok, but not comprehensible	Ok, but often unclear, confusing, wrong	Developed by a small NGO/institution (hospital, centre, etc.)/funding body	5		Definitely	' 1-2	No	*** Average	Days (< 7 days)	Occasionally (less than five times since downloading it; sometimes you reach for it to come to a diagnosis)	Agree	Agree	I’m up for it. Most of the time I have internet on my phone	Yes	Arab, Hausa	Yes
PProfessional07	Professional	French	Yes	Prise en charge des MTN	6+months	Occasionnally. 1- 3 case per month	Not trained & not experienced	Urban	High	Institution	No	Dull, not funny nor entertaining	Very interesting, would engage user in repeat use	Does not allow any customisation or requires setting to be input every time	No interactive features	Completely inappropriate/unclear/confusing	8	RAS	Perfect/timely response; no technical bugs	Able to use app immediately; intuitive and simple	Perfectly logical, easy, clear and intuitive screen flow throughout, or offers shortcuts	Perfectly consistent and intuitive	8	RAS	Mostly clear, able to select/locate/read items	Moderate quality graphics and visual design	As above + very attractive, memorable, stands out; use of colors enhances the app	9	RAS	Inaccurate. App contains very few of the described components/functions	The app has clearly specified goals, which are achievable	Highly relevant, appropriate, coherent and correct	Comprehensive and concise; contains links to more information and resources	Perfectly clear, logical, correct	Developed by government, university or as above but larger in scale	9	RAS	Maybe	' 3-10	Maybe	*** Average	Days (< 7 days)	Occasionally (less than five times since downloading it; sometimes you reach for it to come to a diagnosis)	Agree	Agree	I’m up for it. Most of the time I have internet on my phone	Yes	Fulfulde	Yes
PProfessional08	Professional	French	No			Rarely. < 1 case per month	Not trained but experienced	Rural	Medium	Colleague	No	Moderately fun and entertaining, would entertain user for some time (5 to 10 minutes)	Moderately interesting; would engage user for some time (5 to 10 minutes)	Allows basic customisation to function adequately	Basic interactive features to function adequately	Acceptable but I do not feel targeted by the app	8	RAS	App works overall. Some technical problems need fixing/ slow at times	Usable after some time and effort	Usable after some time and effort	Ok, with some inconsistent/confusing elements	8	Ras	Satisfactory. Few problems with selecting/locating/reading items or with minor screen- size problems	Moderate quality graphics and visual design	Some visual appeal- average, neither pleasant, nor unpleasant	8	Ras	OK. App contains some of the described components/functions	OK. The app has clearly specified goals, which are achievable	Moderately relevant, appropriate, coherent and appears correct	Ok, but not comprehensible	Ok, but often unclear, confusing, wrong	Developed by a small NGO/institution (hospital, centre, etc.)/funding body	8	Ras	In between 3 and 5	' 10-50	Yes	****	2 - 4 Months	Frequently (or every other day; you often reach for it to come to a diagnosis)	Strongly agree	Strongly agree	I’m up for it. Most of the time I have internet on my phone	No		Yes
PProfessional09	Professional	French	No			Rarely. < 1 case per month	Not trained but experienced	Rural	Medium	Researcher	No	Ok, fun enough to entertain for a brief time (less than 5 minutes)	Moderately interesting; would engage user for some time (5 to 10 minutes)	Allows basic customisation to function adequately	Offers a variety of interactive features	Acceptable but I do not feel targeted by the app	6	Non	App works overall. Some technical problems need fixing/ slow at times	Usable after a lot of time and effort	Usable after a lot of time and effort	Ok, with some inconsistent/confusing elements	5	Non	Satisfactory. Few problems with selecting/locating/reading items or with minor screen- size problems	Low quality/resolution graphics, low quality visual design- disproportionate, stylistically inconsistent	Some visual appeal- average, neither pleasant, nor unpleasant	5	Non	OK. App contains some of the described components/functions	OK. The app has clearly specified goals, which are achievable	Relevant, appropriate, coherent and correct	Offers a broad range of information, but has some gaps or unnecessary details; or has no links to more information and resources	Ok, but often unclear, confusing, wrong	Source identified but not legitimate or untrustworthy	4	Non	In between 3 and 5	' 3-10	Yes	*** Average	Weeks (< 4 weeks)	Rarely (or once or twice since downloading it; you manage to diagnose your patients without its help)	Strongly agree	Strongly agree	I think it would be great. I always have internet on my phone	Yes	Many other languages	Yes
PProfessional10	Professional	French	No			Rarely. < 1 case per month	Not trained but experienced	Rural	High	Researcher	Yes	Ok, fun enough to entertain for a brief time (less than 5 minutes)	Mostly uninteresting	Allows numerous options for customization	Very high level of responsiveness through interactive features	Perfectly targeted, no issues found	9	RAS	Mostly functional with negligible problems	Easy to learn how to use the app	Perfectly logical, easy, clear and intuitive screen flow throughout, or offers shortcuts	Perfectly consistent and intuitive	9	RAS	Professional, simple, clear, logically organised, device display optimised. Every design component has a purpose	High quality/resolution graphics and visual design- mostly proportionate, stylistically consistent	As above + very attractive, memorable, stands out; use of colors enhances the app	9	RAS	Accurate. App contains most of the described components/features	The app has clearly specified goals, which are achievable	Highly relevant, appropriate, coherent and correct	Comprehensive and concise; contains links to more information and resources	Perfectly clear, logical, correct	Developed by government, university or as above but larger in scale	10	RAS	Definitely	' 10-50	No	****	Weeks (< 4 weeks)	Frequently (or every other day; you often reach for it to come to a diagnosis)	Strongly agree	Strongly agree	I don’t care. Sometimes I have internet on my phone	No		Yes
PProfessional11	Professional	French	Yes	La lepre le pian la.leishamaniose	6+months	Frequently. 4-6 cases per month	Not trained but experienced	Rural	Medium	Researcher	No	Highly entertaining and fun, would stimulate repeat use	Very interesting, would engage user in repeat use	Allows basic customisation to function adequately	Basic interactive features to function adequately	Perfectly targeted, no issues found	8	Ras	App works overall. Some technical problems need fixing/ slow at times	Usable after some time and effort	Usable after some time and effort	Mostly consistent/intuitive with negligible problems	7	Ras	Mostly clear, able to select/locate/read items	Moderate quality graphics and visual design	Some visual appeal- average, neither pleasant, nor unpleasant	6	Ras	Accurate. App contains most of the described components/features	The app has clearly specified goals, which are achievable	Relevant, appropriate, coherent and correct	Offers a broad range of information, but has some gaps or unnecessary details; or has no links to more information and resources	Mostly clear, logical, correct, with negligible issues	Developed by government, university or as above but larger in scale	7	Ras	Definitely	> 50	Yes	****	1 -2 Months	Occasionally (less than five times since downloading it; sometimes you reach for it to come to a diagnosis)	Strongly agree	Strongly agree	I’m up for it. Most of the time I have internet on my phone	Yes	Mafa, Fulfulde	Yes
PProfessional12	Professional	French	Yes	Prise en charge communautaire des lymphodemes	6+months	Rarely. < 1 case per month	Not trained & not experienced	Urban	Medium	Researcher	No	Highly entertaining and fun, would stimulate repeat use	Very interesting, would engage user in repeat use	Allows basic customisation to function adequately	Offers a variety of interactive features	Well-targeted, with negligible issues	8	D'autres fonctionnalitÃ©s notamment la rÃ©fÃ©rence gÃ©ographique doivent Ãªtre ajoutÃ©es	Mostly functional with negligible problems	Easy to learn how to use the app	Easy to use or missing a negligible link	Mostly consistent/intuitive with negligible problems	8	Liens entre les tableaux a parfaire	Mostly clear, able to select/locate/read items	High quality/resolution graphics and visual design- mostly proportionate, stylistically consistent	High level of visual appeal- professionally designed	8	Mettre a jour et amÃ©liorer la prÃ©sentation des graphiques	Accurate. App contains most of the described components/features	The app has clearly specified goals, which are achievable	Relevant, appropriate, coherent and correct	Offers a broad range of information, but has some gaps or unnecessary details; or has no links to more information and resources	Mostly clear, logical, correct, with negligible issues	Developed by government, university or as above but larger in scale	8	Endossement par le gouvernement nÃ©cessaire	Definitely	> 50	Maybe	****	>4 months	Frequently (or every other day; you often reach for it to come to a diagnosis)	Agree	Agree	I’m up for it. Most of the time I have internet on my phone	Yes	English, French	Yes
PProfessional13	Professional	French	No			Occasionnally. 1- 3 case per month	Not trained but experienced	Semi-rural	High	Researcher	No	Moderately fun and entertaining, would entertain user for some time (5 to 10 minutes)	Very interesting, would engage user in repeat use	Allows numerous options for customization	Offers a variety of interactive features	Perfectly targeted, no issues found	10	RAS	Perfect/timely response; no technical bugs	Able to use app immediately; intuitive and simple	Perfectly logical, easy, clear and intuitive screen flow throughout, or offers shortcuts	Perfectly consistent and intuitive	10	Ras	Professional, simple, clear, logically organised, device display optimised. Every design component has a purpose	High quality/resolution graphics and visual design- mostly proportionate, stylistically consistent	High level of visual appeal- professionally designed	9	Ras	Highly accurate description of the app components/features	The app has specific goals, which are highly likely to be achieved	Highly relevant, appropriate, coherent and correct	Comprehensive and concise; contains links to more information and resources	Perfectly clear, logical, correct	Developed by an international organization, nationally competitive government, or research funding.	10	Ras	Definitely	> 50	Maybe	***** One of the best apps I’ve used	Days (< 7 days)	Frequently (or every other day; you often reach for it to come to a diagnosis)	Strongly agree	Strongly agree	I think it would be great. I always have internet on my phone	Yes	English	Yes
PProfessional14	Professional	French	No			Frequently. 4-6 cases per month	Not trained but experienced	Semi-rural	High	Institution	No	Highly entertaining and fun, would stimulate repeat use	Very interesting, would engage user in repeat use	Allows numerous options for customization	Offers a variety of interactive features	Acceptable but I do not feel targeted by the app	7	RAS	Mostly functional with negligible problems	Easy to learn how to use the app	Perfectly logical, easy, clear and intuitive screen flow throughout, or offers shortcuts	Perfectly consistent and intuitive	8	RAS	Mostly clear, able to select/locate/read items	Very high quality/resolution graphics and visual design- proportionate, stylistically consistent throughout	High level of visual appeal- professionally designed	8	RAS	Accurate. App contains most of the described components/features	The app has clearly specified goals, which are achievable	Highly relevant, appropriate, coherent and correct	Comprehensive and concise; contains links to more information and resources	Perfectly clear, logical, correct	Developed by an international organization, nationally competitive government, or research funding.	9	RAS	Definitely	> 50	No	****	1 -2 Months	Occasionally (less than five times since downloading it; sometimes you reach for it to come to a diagnosis)	Strongly agree	Strongly agree	I mind it. Most of the time I don’t have access to the internet on my phone	Yes	Fulfulde	Yes
PProfessional15	Professional	French	No			Occasionnally. 1- 3 case per month	Not trained but experienced	Rural	Medium	via App Store (Apple, Google)	No	Ok, fun enough to entertain for a brief time (less than 5 minutes)	Moderately interesting; would engage user for some time (5 to 10 minutes)	Allows basic customisation to function adequately	Basic interactive features to function adequately	Well-targeted, with negligible issues	8	RAS	App works overall. Some technical problems need fixing/ slow at times	Usable after some time and effort	Usable after some time and effort	Mostly consistent/intuitive with negligible problems	6	RAS	Bad design. Random, unclear, some options difficult to select/locate/read	Low quality/resolution graphics, low quality visual design- disproportionate, stylistically inconsistent	Some visual appeal- average, neither pleasant, nor unpleasant	6	RAS	Inaccurate. App contains very few of the described components/functions	OK. The app has clearly specified goals, which are achievable	Moderately relevant, appropriate, coherent and appears correct	Ok, but not comprehensible	Ok, but often unclear, confusing, wrong	Appears to come from a legitimate source, but it cannot be verified	6	RAS	In between 1 and 3	' 3-10	Maybe	*** Average	Days (< 7 days)	Rarely (or once or twice since downloading it; you manage to diagnose your patients without its help)	Agree	Agree	I’m up for it. Most of the time I have internet on my phone	No	RAS	Yes
PProfessional16	Professional	French	Yes	Onchocercose,filariose lymphatique et lepre	6+months	Rarely. < 1 case per month	Not trained & not experienced	Semi-rural	Medium	Researcher	No	Moderately fun and entertaining, would entertain user for some time (5 to 10 minutes)	Moderately interesting; would engage user for some time (5 to 10 minutes)	Allows basic customisation to function adequately	Basic interactive features to function adequately	Acceptable but I do not feel targeted by the app	7	Que cette application soit gratuite, pour permettre Ã une utilisation continue	Some functions work, but lagging or contain major technical problems	Usable after some time and effort	Usable after some time and effort	Ok, with some inconsistent/confusing elements	5	Simplifier encore les questions	Satisfactory. Few problems with selecting/locating/reading items or with minor screen- size problems	Low quality/resolution graphics, low quality visual design- disproportionate, stylistically inconsistent	Some visual appeal- average, neither pleasant, nor unpleasant	5	Simplifier d'avantage	Accurate. App contains most of the described components/features	The description lists some goals, but the app has very little chance of achieving them	Moderately relevant, appropriate, coherent and appears correct	Ok, but not comprehensible	Mostly clear, logical, correct, with negligible issues	Appears to come from a legitimate source, but it cannot be verified	5	Trop long	Maybe	' 1-2	No	**	Weeks (< 4 weeks)	Rarely (or once or twice since downloading it; you manage to diagnose your patients without its help)	Agree	Agree	I mind a lot. I hardly never have internet connection on my phone	Yes	Ewondo, Fulfulde	Yes
PProfessional17	Professional	French	Yes	Diagnostics et prise en charge	6+months	Occasionnally. 1- 3 case per month	Not trained & not experienced	Semi-rural	High	Researcher	No	Highly entertaining and fun, would stimulate repeat use	Very interesting, would engage user in repeat use	Allows basic customisation to function adequately	Basic interactive features to function adequately	Well-targeted, with negligible issues	6	Ras	Perfect/timely response; no technical bugs	Able to use app immediately; intuitive and simple	Easy to use or missing a negligible link	Mostly consistent/intuitive with negligible problems	7	Sans particularly	Professional, simple, clear, logically organised, device display optimised. Every design component has a purpose	Very high quality/resolution graphics and visual design- proportionate, stylistically consistent throughout	As above + very attractive, memorable, stands out; use of colors enhances the app	8	Sans particularity	Highly accurate description of the app components/features	The app has specific goals, which are highly likely to be achieved	Relevant, appropriate, coherent and correct	Offers a broad range of information, but has some gaps or unnecessary details; or has no links to more information and resources	Mostly clear, logical, correct, with negligible issues	Developed by government, university or as above but larger in scale	8	RaS	Definitely	> 50	Maybe	****	2 - 4 Months	Frequently (or every other day; you often reach for it to come to a diagnosis)	Strongly agree	Strongly agree	I’m up for it. Most of the time I have internet on my phone	No		Yes
PProfessional18	Professional	French	Yes			Usually. >6 cases per month	Not trained & not experienced	Rural	Medium	Colleague	No	Ok, fun enough to entertain for a brief time (less than 5 minutes)	Ok, neither interesting nor uninteresting; would engage user for a brief time (less than 5 minutes)	Allows basic customisation to function adequately	Basic interactive features to function adequately	Acceptable but I do not feel targeted by the app	8	RAS	Mostly functional with negligible problems	Easy to learn how to use the app	Easy to use or missing a negligible link	Ok, with some inconsistent/confusing elements	8	RAS	Satisfactory. Few problems with selecting/locating/reading items or with minor screen- size problems	High quality/resolution graphics and visual design- mostly proportionate, stylistically consistent	High level of visual appeal- professionally designed	7	RAS	OK. App contains some of the described components/functions	The app has clearly specified goals, which are achievable	Moderately relevant, appropriate, coherent and appears correct	Offers a broad range of information, but has some gaps or unnecessary details; or has no links to more information and resources	Mostly clear, logical, correct, with negligible issues	Appears to come from a legitimate source, but it cannot be verified	9	RAS	In between 3 and 5	' 10-50	No	*** Average	Days (< 7 days)	Occasionally (less than five times since downloading it; sometimes you reach for it to come to a diagnosis)	Neutral	Neutral	I mind it. Most of the time I don’t have access to the internet on my phone	Yes		Yes
PProfessional19	Professional	French	No			Occasionnally. 1- 3 case per month	Not trained but experienced	Semi-rural	Medium	Researcher	No	Highly entertaining and fun, would stimulate repeat use	Very interesting, would engage user in repeat use	Allows basic customisation to function adequately	Basic interactive features to function adequately	Well-targeted, with negligible issues	7	RAS	App works overall. Some technical problems need fixing/ slow at times	Usable after some time and effort	Perfectly logical, easy, clear and intuitive screen flow throughout, or offers shortcuts	Mostly consistent/intuitive with negligible problems	7	RAS	Mostly clear, able to select/locate/read items	High quality/resolution graphics and visual design- mostly proportionate, stylistically consistent	High level of visual appeal- professionally designed	8	RAS	OK. App contains some of the described components/functions	OK. The app has clearly specified goals, which are achievable	Relevant, appropriate, coherent and correct	Offers a broad range of information, but has some gaps or unnecessary details; or has no links to more information and resources	Mostly clear, logical, correct, with negligible issues	Developed by a small NGO/institution (hospital, centre, etc.)/funding body	8	RAS	Definitely	> 50	Maybe	****	1 -2 Months	Occasionally (less than five times since downloading it; sometimes you reach for it to come to a diagnosis)	Agree	Strongly agree	I’m up for it. Most of the time I have internet on my phone	Yes	RAS	No
PProfessional20	Professional	French	Yes	Causes, agent pathogene, prise en charge	6+months	Occasionnally. 1- 3 case per month	Trained or experienced	Rural	High	Colleague	No	Ok, fun enough to entertain for a brief time (less than 5 minutes)	Mostly uninteresting	Allows insufficient customization	Basic interactive features to function adequately	Acceptable but I do not feel targeted by the app	7	Non	App works overall. Some technical problems need fixing/ slow at times	Usable after some time and effort	Usable after some time and effort	Often inconsistent/confusing	7	Non	Satisfactory. Few problems with selecting/locating/reading items or with minor screen- size problems	Moderate quality graphics and visual design	Some visual appeal- average, neither pleasant, nor unpleasant	7	Non	Accurate. App contains most of the described components/features	The app has clearly specified goals, which are achievable	Relevant, appropriate, coherent and correct	Offers a broad range of information, but has some gaps or unnecessary details; or has no links to more information and resources	Ok, but often unclear, confusing, wrong	Appears to come from a legitimate source, but it cannot be verified	7	Non	Not at all	None	No	*** Average	Days (< 7 days)	Occasionally (less than five times since downloading it; sometimes you reach for it to come to a diagnosis)	Disagree	Disagree	I don’t care. Sometimes I have internet on my phone	Yes		Yes
PProfessional21	Professional	French	No			Rarely. < 1 case per month	Trained or experienced	Rural	Medium	Researcher	No	Moderately fun and entertaining, would entertain user for some time (5 to 10 minutes)	Moderately interesting; would engage user for some time (5 to 10 minutes)	Allows complete tailoring to the individual’s preferences, retains all settings	Basic interactive features to function adequately	Well-targeted, with negligible issues	7	Ras	App works overall. Some technical problems need fixing/ slow at times	Usable after a lot of time and effort	Usable after some time and effort	Completely inconsistent/confusing	4	Aucune	Mostly clear, able to select/locate/read items	Moderate quality graphics and visual design	Some visual appeal- average, neither pleasant, nor unpleasant	5	Aucune	OK. App contains some of the described components/functions	OK. The app has clearly specified goals, which are achievable	Moderately relevant, appropriate, coherent and appears correct	Offers a broad range of information, but has some gaps or unnecessary details; or has no links to more information and resources	Ok, but often unclear, confusing, wrong	Developed by a small NGO/institution (hospital, centre, etc.)/funding body	7	Aucune	In between 1 and 3	' 1-2	Yes	*** Average	Days (< 7 days)	Rarely (or once or twice since downloading it; you manage to diagnose your patients without its help)	Neutral	Agree	I’m up for it. Most of the time I have internet on my phone	No		No
PProfessional22	Professional	French	No			Rarely. < 1 case per month	Not trained & not experienced	Rural	Low	Colleague	No	Dull, not funny nor entertaining	Very interesting, would engage user in repeat use	Allows basic customisation to function adequately	Offers a variety of interactive features	Acceptable but I do not feel targeted by the app	4	Ras	App works overall. Some technical problems need fixing/ slow at times	Usable after some time and effort	Usable after a lot of time and effort	Perfectly consistent and intuitive	7	Ras	Bad design. Random, unclear, some options difficult to select/locate/read	Low quality/resolution graphics, low quality visual design- disproportionate, stylistically inconsistent	Little visual appeal- poorly designed, bad use of colors, visually boring	6	Ras	OK. App contains some of the described components/functions	The app has clearly specified goals, which are achievable	Relevant, appropriate, coherent and correct	Offers a broad range of information, but has some gaps or unnecessary details; or has no links to more information and resources	Mostly clear, logical, correct, with negligible issues	Source identified but not legitimate or untrustworthy	4	Ras	Definitely	> 50	Maybe	*** Average	Days (< 7 days)	Rarely (or once or twice since downloading it; you manage to diagnose your patients without its help)	Agree	Agree	I mind it. Most of the time I don’t have access to the internet on my phone	No		Yes
PProfessional23	Professional	French	No			Usually. >6 cases per month	Not trained & not experienced	Semi-rural	Medium	Colleague	No	Dull, not funny nor entertaining	Very interesting, would engage user in repeat use	Allows numerous options for customization	Offers a variety of interactive features	Well-targeted, with negligible issues	6	Ras	Mostly functional with negligible problems	Easy to learn how to use the app	Easy to use or missing a negligible link	Mostly consistent/intuitive with negligible problems	7	Ras	Mostly clear, able to select/locate/read items	Moderate quality graphics and visual design	High level of visual appeal- professionally designed	8	Ras	Highly accurate description of the app components/features	The app has specific goals, which are highly likely to be achieved	Relevant, appropriate, coherent and correct	Offers a broad range of information, but has some gaps or unnecessary details; or has no links to more information and resources	Mostly clear, logical, correct, with negligible issues	Developed by a small NGO/institution (hospital, centre, etc.)/funding body	8	R As	Definitely	' 3-10	Yes	****	1 -2 Months	Frequently (or every other day; you often reach for it to come to a diagnosis)	Agree	Neutral	I’m up for it. Most of the time I have internet on my phone	Yes	Ras	Yes
PProfessional24	Professional	French	Yes	signes et symptomes, diagnostic et la prise en charge	6+months	Occasionnally. 1- 3 case per month	Not trained & not experienced	Urban	Medium	Researcher	No	Moderately fun and entertaining, would entertain user for some time (5 to 10 minutes)	Very interesting, would engage user in repeat use	Keeps all parameters	Basic interactive features to function adequately	Well-targeted, with negligible issues	9	ras	Perfect/timely response; no technical bugs	Easy to learn how to use the app	Perfectly logical, easy, clear and intuitive screen flow throughout, or offers shortcuts	Perfectly consistent and intuitive	9	ras	Professional, simple, clear, logically organised, device display optimised. Every design component has a purpose	Very high quality/resolution graphics and visual design- proportionate, stylistically consistent throughout	As above + very attractive, memorable, stands out; use of colors enhances the app	9	ras	Accurate. App contains most of the described components/features	The app has specific goals, which are highly likely to be achieved	Relevant, appropriate, coherent and correct	Comprehensive and concise; contains links to more information and resources	Mostly clear, logical, correct, with negligible issues	Developed by government, university or as above but larger in scale	9	ras	Definitely	' 10-50	Maybe	*** Average	Days (< 7 days)	Rarely (or once or twice since downloading it; you manage to diagnose your patients without its help)	Strongly agree	Agree	I mind it. Most of the time I don’t have access to the internet on my phone	No		Yes
PProfessional25	Professional	French	Yes	Delegation regionale de la sante publique du Nord,	<6months	Rarely. < 1 case per month	Not trained but experienced	Semi-rural	High	Researcher	Yes	Highly entertaining and fun, would stimulate repeat use	Very interesting, would engage user in repeat use	Keeps all parameters	Offers a variety of interactive features	Well-targeted, with negligible issues	7	Continuer toujours Ã perfectionner pour d'autres pathologies aussi	Mostly functional with negligible problems	Easy to learn how to use the app	Perfectly logical, easy, clear and intuitive screen flow throughout, or offers shortcuts	Mostly consistent/intuitive with negligible problems	7	Ras	Professional, simple, clear, logically organised, device display optimised. Every design component has a purpose	High quality/resolution graphics and visual design- mostly proportionate, stylistically consistent	High level of visual appeal- professionally designed	8	Ras	Accurate. App contains most of the described components/features	The app has clearly specified goals, which are achievable	Relevant, appropriate, coherent and correct	Comprehensive and concise; contains links to more information and resources	Perfectly clear, logical, correct	Developed by a small NGO/institution (hospital, centre, etc.)/funding body	7	Ras	Definitely	> 50	Maybe	***** One of the best apps I’ve used	Days (< 7 days)	Usually (or you barely visit a patient with a skin condition without using it)	Strongly agree	Strongly agree	I mind it. Most of the time I don’t have access to the internet on my phone	Yes	Moundang	Yes
PProfessional26	Professional	French	No			Rarely. < 1 case per month	Not trained but experienced	Rural	High	Researcher	Yes	Dull, not funny nor entertaining	Very interesting, would engage user in repeat use	Allows complete tailoring to the individual’s preferences, retains all settings	Very high level of responsiveness through interactive features	Perfectly targeted, no issues found	10	continuer dans la mÃªme lancer car ce vraiment trÃ¨s intÃ©ressant	App works overall. Some technical problems need fixing/ slow at times	Able to use app immediately; intuitive and simple	Perfectly logical, easy, clear and intuitive screen flow throughout, or offers shortcuts	Mostly consistent/intuitive with negligible problems	10	non	Professional, simple, clear, logically organised, device display optimised. Every design component has a purpose	Very high quality/resolution graphics and visual design- proportionate, stylistically consistent throughout	As above + very attractive, memorable, stands out; use of colors enhances the app	9	Non	Highly accurate description of the app components/features	The app has clearly specified goals, which are achievable	Highly relevant, appropriate, coherent and correct	Comprehensive and concise; contains links to more information and resources	Perfectly clear, logical, correct	Developed by government, university or as above but larger in scale	9	Non	Definitely	' 10-50	Maybe	****	Days (< 7 days)	Occasionally (less than five times since downloading it; sometimes you reach for it to come to a diagnosis)	Strongly agree	Strongly agree	I mind a lot. I hardly never have internet connection on my phone	No		Yes
PProfessional27	Professional	French	No			Rarely. < 1 case per month	Not trained but experienced	Urban	Medium	Researcher	Yes	Moderately fun and entertaining, would entertain user for some time (5 to 10 minutes)	Very interesting, would engage user in repeat use	Allows numerous options for customization	Very high level of responsiveness through interactive features	Well-targeted, with negligible issues	8	Pas pour le moment	Mostly functional with negligible problems	Easy to learn how to use the app	Perfectly logical, easy, clear and intuitive screen flow throughout, or offers shortcuts	Mostly consistent/intuitive with negligible problems	7	Pas pour le moment	Mostly clear, able to select/locate/read items	High quality/resolution graphics and visual design- mostly proportionate, stylistically consistent	Some visual appeal- average, neither pleasant, nor unpleasant	8	Pas pour le moment	Accurate. App contains most of the described components/features	The app has clearly specified goals, which are achievable	Relevant, appropriate, coherent and correct	Comprehensive and concise; contains links to more information and resources	Mostly clear, logical, correct, with negligible issues	Developed by government, university or as above but larger in scale	8	Pas	Definitely	> 50	Maybe	***** One of the best apps I’ve used	Days (< 7 days)	Frequently (or every other day; you often reach for it to come to a diagnosis)	Strongly agree	Strongly agree	I mind a lot. I hardly never have internet connection on my phone	Yes	Fulfulde, Mafa	Yes
PProfessional28	Professional	French	No			Rarely. < 1 case per month	Not trained but experienced	Urban	Medium	via App Store (Apple, Google)	Yes	Ok, fun enough to entertain for a brief time (less than 5 minutes)	Mostly uninteresting	Allows basic customisation to function adequately	No interactive features	Well-targeted, with negligible issues	9	Ras	App works overall. Some technical problems need fixing/ slow at times	Easy to learn how to use the app	Perfectly logical, easy, clear and intuitive screen flow throughout, or offers shortcuts	Mostly consistent/intuitive with negligible problems	9	Ras	Mostly clear, able to select/locate/read items	Moderate quality graphics and visual design	High level of visual appeal- professionally designed	9	Ras	Accurate. App contains most of the described components/features	OK. The app has clearly specified goals, which are achievable	Relevant, appropriate, coherent and correct	Comprehensive and concise; contains links to more information and resources	Mostly clear, logical, correct, with negligible issues	Developed by a small NGO/institution (hospital, centre, etc.)/funding body	9	Ras	Definitely	' 3-10	No	*** Average	Days (< 7 days)	Usually (or you barely visit a patient with a skin condition without using it)	Agree	Strongly agree	I’m up for it. Most of the time I have internet on my phone	Yes	Fulfulde, Toupouri	Yes
PProfessional29	Professional	French	No			Occasionnally. 1- 3 case per month	Not trained but experienced	Urban	Medium	via App Store (Apple, Google)	Yes	Ok, fun enough to entertain for a brief time (less than 5 minutes)	Mostly uninteresting	Allows complete tailoring to the individual’s preferences, retains all settings	Offers a variety of interactive features	Well-targeted, with negligible issues	8	RAS	Mostly functional with negligible problems	Able to use app immediately; intuitive and simple	Usable after a lot of time and effort	Mostly consistent/intuitive with negligible problems	7	RAS	Mostly clear, able to select/locate/read items	Moderate quality graphics and visual design	Some visual appeal- average, neither pleasant, nor unpleasant	9	RAS	Accurate. App contains most of the described components/features	The app has clearly specified goals, which are achievable	Moderately relevant, appropriate, coherent and appears correct	Comprehensive and concise; contains links to more information and resources	Mostly clear, logical, correct, with negligible issues	Developed by a small NGO/institution (hospital, centre, etc.)/funding body	9	RAS	In between 1 and 3	' 3-10	Maybe	**	Days (< 7 days)	Occasionally (less than five times since downloading it; sometimes you reach for it to come to a diagnosis)	Agree	Agree	I’m up for it. Most of the time I have internet on my phone	No	RAS	Yes
PProfessional30	Professional	French	No			Frequently. 4-6 cases per month	Not trained but experienced	Rural	High	Colleague	No	Highly entertaining and fun, would stimulate repeat use	Very interesting, would engage user in repeat use	Allows basic customisation to function adequately	No interactive features	Well-targeted, with negligible issues	7	RAS	App works overall. Some technical problems need fixing/ slow at times	Able to use app immediately; intuitive and simple	Different sections within the app seem logically disconnected and confusing; navigation is difficult	Mostly consistent/intuitive with negligible problems	8	Ras	Mostly clear, able to select/locate/read items	High quality/resolution graphics and visual design- mostly proportionate, stylistically consistent	High level of visual appeal- professionally designed	9	Ras	Accurate. App contains most of the described components/features	The app has clearly specified goals, which are achievable	Relevant, appropriate, coherent and correct	Offers a broad range of information, but has some gaps or unnecessary details; or has no links to more information and resources	Mostly clear, logical, correct, with negligible issues	Developed by government, university or as above but larger in scale	7	RAS	Definitely	' 3-10	Yes	***** One of the best apps I’ve used	Days (< 7 days)	Usually (or you barely visit a patient with a skin condition without using it)	Strongly agree	Strongly agree	I think it would be great. I always have internet on my phone	Yes	Arab	Yes
PProfessional31	Professional	French	No			Occasionnally. 1- 3 case per month	Not trained but experienced	Rural	High	Researcher	No	Moderately fun and entertaining, would entertain user for some time (5 to 10 minutes)	Mostly uninteresting	Allows insufficient customization	Basic interactive features to function adequately	Acceptable but I do not feel targeted by the app	5	RAS	App works overall. Some technical problems need fixing/ slow at times	Usable after a lot of time and effort	Usable after some time and effort	Ok, with some inconsistent/confusing elements	5	RAS	Satisfactory. Few problems with selecting/locating/reading items or with minor screen- size problems	Low quality/resolution graphics, low quality visual design- disproportionate, stylistically inconsistent	Some visual appeal- average, neither pleasant, nor unpleasant	5	RAS	OK. App contains some of the described components/functions	The description lists some goals, but the app has very little chance of achieving them	Moderately relevant, appropriate, coherent and appears correct	Insufficient or possibly overwhelming	Ok, but often unclear, confusing, wrong	Developed by government, university or as above but larger in scale	5	RAS	Maybe	' 3-10	Maybe	*** Average	Days (< 7 days)	Occasionally (less than five times since downloading it; sometimes you reach for it to come to a diagnosis)	Neutral	Agree	I’m up for it. Most of the time I have internet on my phone	Yes	Fulfulde	Yes
PProfessional32	Professional	French	Yes	Les MTN	6+months	Occasionnally. 1- 3 case per month	Not trained & not experienced	Rural	Medium	Researcher	No	Moderately fun and entertaining, would entertain user for some time (5 to 10 minutes)	Very interesting, would engage user in repeat use	Allows basic customisation to function adequately	Basic interactive features to function adequately	Well-targeted, with negligible issues	7	'Ras	Perfect/timely response; no technical bugs	Easy to learn how to use the app	Perfectly logical, easy, clear and intuitive screen flow throughout, or offers shortcuts	Perfectly consistent and intuitive	9	Ras	Bad design. Random, unclear, some options difficult to select/locate/read	Moderate quality graphics and visual design	Little visual appeal- poorly designed, bad use of colors, visually boring	4	Taille de la police Ã augmenter	OK. App contains some of the described components/functions	The app has clearly specified goals, which are achievable	Relevant, appropriate, coherent and correct	Offers a broad range of information, but has some gaps or unnecessary details; or has no links to more information and resources	Ok, but often unclear, confusing, wrong	Appears to come from a legitimate source, but it cannot be verified	7	Ras	Definitely	> 50	No	****	1 -2 Months	Rarely (or once or twice since downloading it; you manage to diagnose your patients without its help)	Strongly agree	Strongly agree	I mind it. Most of the time I don’t have access to the internet on my phone	No	Ras	Yes
PProfessional33	Professional	French	No			Rarely. < 1 case per month	Not trained but experienced	Rural	Medium	Colleague	No	Ok, fun enough to entertain for a brief time (less than 5 minutes)	Moderately interesting; would engage user for some time (5 to 10 minutes)	Allows basic customisation to function adequately	Offers a variety of interactive features	Perfectly targeted, no issues found	9	Initiatier des formations	App works overall. Some technical problems need fixing/ slow at times	Easy to learn how to use the app	Easy to use or missing a negligible link	Ok, with some inconsistent/confusing elements	9	RAS	Mostly clear, able to select/locate/read items	Moderate quality graphics and visual design	High level of visual appeal- professionally designed	9	RAS	Accurate. App contains most of the described components/features	The app has specific goals, which are highly likely to be achieved	Highly relevant, appropriate, coherent and correct	Comprehensive and concise; contains links to more information and resources	Mostly clear, logical, correct, with negligible issues	Developed by government, university or as above but larger in scale	8	RAS	Definitely	' 10-50	Yes	***** One of the best apps I’ve used	Days (< 7 days)	Frequently (or every other day; you often reach for it to come to a diagnosis)	Strongly agree	Strongly agree	I think it would be great. I always have internet on my phone	Yes	Mafa	Yes
PProfessional34	Professional	French	No			Rarely. < 1 case per month	Not trained & not experienced	Rural	High	Colleague	No	Dull, not funny nor entertaining	Mostly uninteresting	Does not allow any customisation or requires setting to be input every time	Basic interactive features to function adequately	Acceptable but I do not feel targeted by the app	8	Pas de suggestions	App works overall. Some technical problems need fixing/ slow at times	Usable after some time and effort	Usable after some time and effort	Ok, with some inconsistent/confusing elements	8	Pas des suggestions	Mostly clear, able to select/locate/read items	Very high quality/resolution graphics and visual design- proportionate, stylistically consistent throughout	High level of visual appeal- professionally designed	8	Pas de suggestions	Accurate. App contains most of the described components/features	The app has clearly specified goals, which are achievable	Relevant, appropriate, coherent and correct	Comprehensive and concise; contains links to more information and resources	Mostly clear, logical, correct, with negligible issues	Developed by government, university or as above but larger in scale	9	Pas de suggestions	In between 3 and 5	' 10-50	No	***** One of the best apps I’ve used	Days (< 7 days)	Occasionally (less than five times since downloading it; sometimes you reach for it to come to a diagnosis)	Agree	Agree	I’m up for it. Most of the time I have internet on my phone	No		Yes
PProfessional35	Professional	French	No			Occasionnally. 1- 3 case per month	Not trained & not experienced	Urban	Low	Researcher	Yes	Highly entertaining and fun, would stimulate repeat use	Mostly uninteresting	Allows complete tailoring to the individual’s preferences, retains all settings	Basic interactive features to function adequately	Well-targeted, with negligible issues	9	aucune	Perfect/timely response; no technical bugs	Easy to learn how to use the app	Perfectly logical, easy, clear and intuitive screen flow throughout, or offers shortcuts	Perfectly consistent and intuitive	9	aucune	Professional, simple, clear, logically organised, device display optimised. Every design component has a purpose	Moderate quality graphics and visual design	High level of visual appeal- professionally designed	8	pas de suggestion	Accurate. App contains most of the described components/features	The app has specific goals, which are highly likely to be achieved	Highly relevant, appropriate, coherent and correct	Comprehensive and concise; contains links to more information and resources	Perfectly clear, logical, correct	Developed by a small NGO/institution (hospital, centre, etc.)/funding body	9	pas de suggestion	Definitely	' 10-50	Yes	*** Average	Days (< 7 days)	Rarely (or once or twice since downloading it; you manage to diagnose your patients without its help)	Strongly agree	Strongly agree	I mind it. Most of the time I don’t have access to the internet on my phone	Yes	Fulfulde	Yes
PProfessional36	Professional	French	Yes		<6months	Occasionnally. 1- 3 case per month	Not trained but experienced	Semi-rural	Medium	via App Store (Apple, Google)	No	Dull, not funny nor entertaining	Moderately interesting; would engage user for some time (5 to 10 minutes)	Allows basic customisation to function adequately	Insufficient interactivity	Well-targeted, with negligible issues	5	Ras	Some functions work, but lagging or contain major technical problems	Usable after a lot of time and effort	Usable after a lot of time and effort	Often inconsistent/confusing	5	'amÃ©liorer	Satisfactory. Few problems with selecting/locating/reading items or with minor screen- size problems	Low quality/resolution graphics, low quality visual design- disproportionate, stylistically inconsistent	Some visual appeal- average, neither pleasant, nor unpleasant	4	Ras	Inaccurate. App contains very few of the described components/functions	The description lists some goals, but the app has very little chance of achieving them	Moderately relevant, appropriate, coherent and appears correct	Insufficient or possibly overwhelming	Mostly unclear, confusing, wrong	Appears to come from a legitimate source, but it cannot be verified	6	Ras	Maybe	' 3-10	Maybe	****	>4 months	Frequently (or every other day; you often reach for it to come to a diagnosis)	Agree	Agree	I mind it. Most of the time I don’t have access to the internet on my phone	No		Yes
PProfessional37	Professional	French	Yes		6+months	Rarely. < 1 case per month	Not trained but experienced	Rural	High	Colleague	No	Highly entertaining and fun, would stimulate repeat use	Very interesting, would engage user in repeat use	Allows numerous options for customization	Basic interactive features to function adequately	Well-targeted, with negligible issues	5	Ras	Mostly functional with negligible problems	Easy to learn how to use the app	Perfectly logical, easy, clear and intuitive screen flow throughout, or offers shortcuts	Perfectly consistent and intuitive	8	Ras	Mostly clear, able to select/locate/read items	Moderate quality graphics and visual design	High level of visual appeal- professionally designed	10	Ras	Highly accurate description of the app components/features	The app has clearly specified goals, which are achievable	Relevant, appropriate, coherent and correct	Comprehensive and concise; contains links to more information and resources	Perfectly clear, logical, correct	Developed by an international organization, nationally competitive government, or research funding.	5	Ras	Definitely	> 50	No	***** One of the best apps I’ve used	Days (< 7 days)	Usually (or you barely visit a patient with a skin condition without using it)	Strongly agree	Strongly agree	I mind it. Most of the time I don’t have access to the internet on my phone	Yes	Fulfulde	Yes
PProfessional38	Professional	French	No			Occasionnally. 1- 3 case per month	Not trained but experienced	Rural	Medium	via App Store (Apple, Google)	No	Dull, not funny nor entertaining	Not interesting	Does not allow any customisation or requires setting to be input every time	Insufficient interactivity	Completely inappropriate/unclear/confusing	10	Ras	Mostly functional with negligible problems	Easy to learn how to use the app	Easy to use or missing a negligible link	Perfectly consistent and intuitive	10	Ras	Mostly clear, able to select/locate/read items	High quality/resolution graphics and visual design- mostly proportionate, stylistically consistent	As above + very attractive, memorable, stands out; use of colors enhances the app	10	Ras	Accurate. App contains most of the described components/features	The app has clearly specified goals, which are achievable	Relevant, appropriate, coherent and correct	Insufficient or possibly overwhelming	Mostly unclear, confusing, wrong	Developed by government, university or as above but larger in scale	10	Ras	In between 1 and 3	' 3-10	No	****	Days (< 7 days)	Occasionally (less than five times since downloading it; sometimes you reach for it to come to a diagnosis)	Strongly agree	Agree	I’m up for it. Most of the time I have internet on my phone	No	Ras	Yes
PProfessional39	Professional	French	No			Rarely. < 1 case per month	Not trained but experienced	Rural	Medium	Colleague	No	Moderately fun and entertaining, would entertain user for some time (5 to 10 minutes)	Moderately interesting; would engage user for some time (5 to 10 minutes)	Allows basic customisation to function adequately	Offers a variety of interactive features	Well-targeted, with negligible issues	8	RAS	Mostly functional with negligible problems	Usable after some time and effort	Usable after some time and effort	Mostly consistent/intuitive with negligible problems	7	RAS	Mostly clear, able to select/locate/read items	Moderate quality graphics and visual design	High level of visual appeal- professionally designed	8	Ras	Accurate. App contains most of the described components/features	The app has clearly specified goals, which are achievable	Relevant, appropriate, coherent and correct	Offers a broad range of information, but has some gaps or unnecessary details; or has no links to more information and resources	Perfectly clear, logical, correct	Developed by government, university or as above but larger in scale	9	RAS	Maybe	' 10-50	Maybe	*** Average	Weeks (< 4 weeks)	Rarely (or once or twice since downloading it; you manage to diagnose your patients without its help)	Strongly agree	Agree	I’m up for it. Most of the time I have internet on my phone	Yes	Fulfulde	Yes
PProfessional40	Professional	French	Yes	Le diagnostic et la prise en charge des MTN a affection cutanee	6+months	Occasionnally. 1- 3 case per month	Not trained but experienced	Urban	High	Researcher	Yes	Highly entertaining and fun, would stimulate repeat use	Very interesting, would engage user in repeat use	Allows basic customisation to function adequately	Insufficient interactivity	Perfectly targeted, no issues found	10	Proposer des possibilitÃ©s de rÃ©pondre Ã certaines questions plus complexes de l'utilisation Ã travers un lien internet vers la pathologie en question!	Perfect/timely response; no technical bugs	Able to use app immediately; intuitive and simple	Perfectly logical, easy, clear and intuitive screen flow throughout, or offers shortcuts	Perfectly consistent and intuitive	9	Aucune	Professional, simple, clear, logically organised, device display optimised. Every design component has a purpose	High quality/resolution graphics and visual design- mostly proportionate, stylistically consistent	As above + very attractive, memorable, stands out; use of colors enhances the app	10	Aucune	Highly accurate description of the app components/features	The app has clearly specified goals, which are achievable	Highly relevant, appropriate, coherent and correct	Comprehensive and concise; contains links to more information and resources	Perfectly clear, logical, correct	Developed by a small NGO/institution (hospital, centre, etc.)/funding body	9	Aucune	Definitely	> 50	Yes	***** One of the best apps I’ve used	Days (< 7 days)	Occasionally (less than five times since downloading it; sometimes you reach for it to come to a diagnosis)	Agree	Strongly agree	I think it would be great. I always have internet on my phone	Yes	English	Yes
PProfessional41	Professional	French	No			Rarely. < 1 case per month	Not trained & not experienced	Rural	Medium	Researcher	No	Ok, fun enough to entertain for a brief time (less than 5 minutes)	Very interesting, would engage user in repeat use	Allows complete tailoring to the individual’s preferences, retains all settings	Very high level of responsiveness through interactive features	Well-targeted, with negligible issues	7	Aucune	Mostly functional with negligible problems	Easy to learn how to use the app	Easy to use or missing a negligible link	Mostly consistent/intuitive with negligible problems	7	Aucune	Mostly clear, able to select/locate/read items	Moderate quality graphics and visual design	High level of visual appeal- professionally designed	5	Aucune	Accurate. App contains most of the described components/features	The app has specific goals, which are highly likely to be achieved	Relevant, appropriate, coherent and correct	Comprehensive and concise; contains links to more information and resources	Mostly clear, logical, correct, with negligible issues	Developed by a small NGO/institution (hospital, centre, etc.)/funding body	6	Aucune	Definitely	' 10-50	Yes	*** Average	1 -2 Months	Frequently (or every other day; you often reach for it to come to a diagnosis)	Agree	Agree	I’m up for it. Most of the time I have internet on my phone	Yes	Aucune	Yes
PProfessional42	Professional	French	No	Les mtn	6+months	Occasionnally. 1- 3 case per month	Not trained but experienced	Rural	Medium	Colleague	Yes	Moderately fun and entertaining, would entertain user for some time (5 to 10 minutes)	Moderately interesting; would engage user for some time (5 to 10 minutes)	Allows basic customisation to function adequately	Basic interactive features to function adequately	Well-targeted, with negligible issues	8	Ras	App works overall. Some technical problems need fixing/ slow at times	Easy to learn how to use the app	Perfectly logical, easy, clear and intuitive screen flow throughout, or offers shortcuts	Mostly consistent/intuitive with negligible problems	8	Ras	Bad design. Random, unclear, some options difficult to select/locate/read	Low quality/resolution graphics, low quality visual design- disproportionate, stylistically inconsistent	Little visual appeal- poorly designed, bad use of colors, visually boring	4	Les caractÃ¨res sont petites	OK. App contains some of the described components/functions	OK. The app has clearly specified goals, which are achievable	Moderately relevant, appropriate, coherent and appears correct	Offers a broad range of information, but has some gaps or unnecessary details; or has no links to more information and resources	Ok, but often unclear, confusing, wrong	Developed by government, university or as above but larger in scale	6	Ras	In between 3 and 5	' 3-10	No	*** Average	Days (< 7 days)	Occasionally (less than five times since downloading it; sometimes you reach for it to come to a diagnosis)	Agree	Agree	I’m up for it. Most of the time I have internet on my phone	No		Yes
PProfessional43	Professional	French	Yes	Les mtn	6+months	Occasionnally. 1- 3 case per month	Trained or experienced	Rural	Medium	Colleague	Yes	Moderately fun and entertaining, would entertain user for some time (5 to 10 minutes)	Moderately interesting; would engage user for some time (5 to 10 minutes)	Allows numerous options for customization	Offers a variety of interactive features	Well-targeted, with negligible issues	7	Ras	Mostly functional with negligible problems	Easy to learn how to use the app	Easy to use or missing a negligible link	Mostly consistent/intuitive with negligible problems	8	Ras	Mostly clear, able to select/locate/read items	Graphics appear amateur, very poor visual design- disproportionate, completely stylistically consistent	Little visual appeal- poorly designed, bad use of colors, visually boring	5	Les photos sent petites	OK. App contains some of the described components/functions	OK. The app has clearly specified goals, which are achievable	Relevant, appropriate, coherent and correct	Offers a broad range of information, but has some gaps or unnecessary details; or has no links to more information and resources	Mostly unclear, confusing, wrong	Developed by government, university or as above but larger in scale	9	Ras	In between 1 and 3	' 3-10	No	*** Average	Days (< 7 days)	Occasionally (less than five times since downloading it; sometimes you reach for it to come to a diagnosis)	Agree	Agree	I’m up for it. Most of the time I have internet on my phone	No		Yes
PProfessional44	Professional	French	No			Occasionnally. 1- 3 case per month	Not trained & not experienced	Urban	Medium	Colleague	No	Highly entertaining and fun, would stimulate repeat use	Very interesting, would engage user in repeat use	Allows basic customisation to function adequately	Basic interactive features to function adequately	Perfectly targeted, no issues found	6	Est ce possible d'ajouter dans cette application toutes les MTN.	App works overall. Some technical problems need fixing/ slow at times	Easy to learn how to use the app	Easy to use or missing a negligible link	Mostly consistent/intuitive with negligible problems	7	Si possible il faudrait rendre cette application plus simple Ã manipuler puisqu'il y a beaucoup de AS sur le terrain et qui maÃ®trisent pas la manipulation du tÃ©lÃ©phone.	Mostly clear, able to select/locate/read items	Moderate quality graphics and visual design	High level of visual appeal- professionally designed	7	Rendre plus mÃ©morable	Accurate. App contains most of the described components/features	The app has clearly specified goals, which are achievable	Relevant, appropriate, coherent and correct	Offers a broad range of information, but has some gaps or unnecessary details; or has no links to more information and resources	Mostly clear, logical, correct, with negligible issues	Developed by a small NGO/institution (hospital, centre, etc.)/funding body	6	Que cette application soit dÃ©veloppÃ©e par le gouvernement	In between 1 and 3	' 3-10	No	***** One of the best apps I’ve used	Days (< 7 days)	Occasionally (less than five times since downloading it; sometimes you reach for it to come to a diagnosis)	Strongly agree	Strongly agree	I’m up for it. Most of the time I have internet on my phone	Yes	Fulfulde	Yes
PProfessional45	Professional	French	No			Rarely. < 1 case per month	Not trained & not experienced	Urban	Medium	Colleague	No	Dull, not funny nor entertaining	Mostly uninteresting	Allows basic customisation to function adequately	Basic interactive features to function adequately	Well-targeted, with negligible issues	8	RAS	App works overall. Some technical problems need fixing/ slow at times	Usable after some time and effort	Usable after some time and effort	Mostly consistent/intuitive with negligible problems	8	RAS	Satisfactory. Few problems with selecting/locating/reading items or with minor screen- size problems	Moderate quality graphics and visual design	High level of visual appeal- professionally designed	8	RAS	Accurate. App contains most of the described components/features	The app has clearly specified goals, which are achievable	Relevant, appropriate, coherent and correct	Offers a broad range of information, but has some gaps or unnecessary details; or has no links to more information and resources	Mostly clear, logical, correct, with negligible issues	Developed by a small NGO/institution (hospital, centre, etc.)/funding body	9	RAS	In between 3 and 5	' 3-10	Maybe	***** One of the best apps I’ve used	Days (< 7 days)	Occasionally (less than five times since downloading it; sometimes you reach for it to come to a diagnosis)	Agree	Agree	I’m up for it. Most of the time I have internet on my phone	Yes	Fulfulde	Yes
PProfessional46	Professional	French	No			Rarely. < 1 case per month	Not trained but experienced	Rural	Medium	Colleague	No	Moderately fun and entertaining, would entertain user for some time (5 to 10 minutes)	Very interesting, would engage user in repeat use	Allows complete tailoring to the individual’s preferences, retains all settings	Offers a variety of interactive features	Well-targeted, with negligible issues	8	RAS	Perfect/timely response; no technical bugs	Easy to learn how to use the app	Easy to use or missing a negligible link	Mostly consistent/intuitive with negligible problems	9	RAS	Mostly clear, able to select/locate/read items	Moderate quality graphics and visual design	Some visual appeal- average, neither pleasant, nor unpleasant	8	RAS	OK. App contains some of the described components/functions	The app has clearly specified goals, which are achievable	Moderately relevant, appropriate, coherent and appears correct	Offers a broad range of information, but has some gaps or unnecessary details; or has no links to more information and resources	Mostly clear, logical, correct, with negligible issues	Developed by government, university or as above but larger in scale	8	RAS	Definitely	> 50	Maybe	****	Days (< 7 days)	Frequently (or every other day; you often reach for it to come to a diagnosis)	Strongly agree	Strongly agree	I’m up for it. Most of the time I have internet on my phone	Yes	Fulfulde	Yes
PProfessional47	Professional	French	No			Rarely. < 1 case per month	Not trained & not experienced	Rural	Medium	Colleague	No	Dull, not funny nor entertaining	Very interesting, would engage user in repeat use	Allows insufficient customization	Basic interactive features to function adequately	Acceptable but I do not feel targeted by the app	6	Le fait que l'application exige la connexion internet semble un blocage pour les utilisateurs.	App works overall. Some technical problems need fixing/ slow at times	Usable after some time and effort	Easy to use or missing a negligible link	Ok, with some inconsistent/confusing elements	5	Aucune suggestion	Satisfactory. Few problems with selecting/locating/reading items or with minor screen- size problems	Moderate quality graphics and visual design	Some visual appeal- average, neither pleasant, nor unpleasant	6	Aucune suggestion	Accurate. App contains most of the described components/features	OK. The app has clearly specified goals, which are achievable	Moderately relevant, appropriate, coherent and appears correct	Ok, but not comprehensible	Ok, but often unclear, confusing, wrong	Developed by government, university or as above but larger in scale	5	Aucune	Definitely	' 3-10	Yes	*** Average	Days (< 7 days)	Occasionally (less than five times since downloading it; sometimes you reach for it to come to a diagnosis)	Strongly agree	Strongly agree	I mind it. Most of the time I don’t have access to the internet on my phone	No		Yes
PProfessional48	Professional	French	No			Occasionnally. 1- 3 case per month	Not trained but experienced	Semi-rural	Medium	Researcher	Yes	Moderately fun and entertaining, would entertain user for some time (5 to 10 minutes)	Very interesting, would engage user in repeat use	Keeps all parameters	Offers a variety of interactive features	Well-targeted, with negligible issues	9	Ras	Mostly functional with negligible problems	Easy to learn how to use the app	Easy to use or missing a negligible link	Mostly consistent/intuitive with negligible problems	9	RAS	Mostly clear, able to select/locate/read items	Moderate quality graphics and visual design	High level of visual appeal- professionally designed	9	Ras	Accurate. App contains most of the described components/features	The app has clearly specified goals, which are achievable	Relevant, appropriate, coherent and correct	Offers a broad range of information, but has some gaps or unnecessary details; or has no links to more information and resources	Perfectly clear, logical, correct	Developed by a small NGO/institution (hospital, centre, etc.)/funding body	8	Ras	Definitely	> 50	Maybe	****	Days (< 7 days)	Usually (or you barely visit a patient with a skin condition without using it)	Agree	Agree	I’m up for it. Most of the time I have internet on my phone	Yes	Fulfulde	Yes
PProfessional49	Professional	French	No		<6months	Rarely. < 1 case per month	Not trained but experienced	Rural	High	Colleague	No	Ok, fun enough to entertain for a brief time (less than 5 minutes)	Moderately interesting; would engage user for some time (5 to 10 minutes)	Allows insufficient customization	Offers a variety of interactive features	Well-targeted, with negligible issues	5	Bon	App broken	Usable after some time and effort	Usable after some time and effort	Often inconsistent/confusing	5	Bon	Bad design. Random, unclear, some options difficult to select/locate/read	Low quality/resolution graphics, low quality visual design- disproportionate, stylistically inconsistent	Some visual appeal- average, neither pleasant, nor unpleasant	5	Assez bien	OK. App contains some of the described components/functions	The description lists some goals, but the app has very little chance of achieving them	It’s poor. Barely irrelevant, inappropriate, incoherent and/or incorrect	Minimal or overwhelming information	Ok, but often unclear, confusing, wrong	Developed by a small NGO/institution (hospital, centre, etc.)/funding body	8	Bon	Maybe	' 10-50	Maybe	*** Average	Days (< 7 days)	Rarely (or once or twice since downloading it; you manage to diagnose your patients without its help)	Agree	Agree	I mind a lot. I hardly never have internet connection on my phone	Yes	English	Yes
PProfessional50	Professional	French	No			Rarely. < 1 case per month	Not trained & not experienced	Rural	High	Colleague	No	Moderately fun and entertaining, would entertain user for some time (5 to 10 minutes)	Moderately interesting; would engage user for some time (5 to 10 minutes)	Allows basic customisation to function adequately	Offers a variety of interactive features	Well-targeted, with negligible issues	7	Ras	Mostly functional with negligible problems	Easy to learn how to use the app	Easy to use or missing a negligible link	Mostly consistent/intuitive with negligible problems	8	Ras	Mostly clear, able to select/locate/read items	High quality/resolution graphics and visual design- mostly proportionate, stylistically consistent	High level of visual appeal- professionally designed	8	Ras	Accurate. App contains most of the described components/features	The app has clearly specified goals, which are achievable	Relevant, appropriate, coherent and correct	Offers a broad range of information, but has some gaps or unnecessary details; or has no links to more information and resources	Mostly clear, logical, correct, with negligible issues	Developed by government, university or as above but larger in scale	8	Ras	In between 3 and 5	' 10-50	No	****	Days (< 7 days)	Frequently (or every other day; you often reach for it to come to a diagnosis)	Agree	Agree	I’m up for it. Most of the time I have internet on my phone	No	Ras	Yes
PProfessional51	Professional	French	Yes	Formation de IDE	6+months	Occasionnally. 1- 3 case per month	Not trained but experienced	Semi-rural	Medium	Colleague	Yes	Dull, not funny nor entertaining	Very interesting, would engage user in repeat use	Allows insufficient customization	Offers a variety of interactive features	Perfectly targeted, no issues found	10	S'il vous plaÃ®t, nous pouvons avoir plus de prescription.	Mostly functional with negligible problems	Easy to learn how to use the app	Easy to use or missing a negligible link	Mostly consistent/intuitive with negligible problems	8	AmÃ©liorer la performance.	Mostly clear, able to select/locate/read items	Very high quality/resolution graphics and visual design- proportionate, stylistically consistent throughout	High level of visual appeal- professionally designed	10	AmÃ©liorer le graphisme	Accurate. App contains most of the described components/features	The app has specific goals, which are highly likely to be achieved	Highly relevant, appropriate, coherent and correct	Comprehensive and concise; contains links to more information and resources	Completely unclear, confusing, wrong or necessary but missing	Developed by a small NGO/institution (hospital, centre, etc.)/funding body	10	Ma suggestion est d'avoir plus de diagnostic en dermatologie.	In between 1 and 3	' 3-10	Maybe	****	Days (< 7 days)	Rarely (or once or twice since downloading it; you manage to diagnose your patients without its help)	Agree	Agree	I mind it. Most of the time I don’t have access to the internet on my phone	No		Yes
PProfessional52	Professional	French	No			Rarely. < 1 case per month	Not trained but experienced	Rural	Medium	Researcher	Yes	Highly entertaining and fun, would stimulate repeat use	Very interesting, would engage user in repeat use	Allows numerous options for customization	Offers a variety of interactive features	Acceptable but I do not feel targeted by the app	10	Il faut que l'application ne soit nÃ©gligeable	Mostly functional with negligible problems	Easy to learn how to use the app	Easy to use or missing a negligible link	Mostly consistent/intuitive with negligible problems	5	Il faut plus information sur les fonctionnalitÃ©s de l'application	Professional, simple, clear, logically organised, device display optimised. Every design component has a purpose	High quality/resolution graphics and visual design- mostly proportionate, stylistically consistent	High level of visual appeal- professionally designed	7	Pas de suggestion	Accurate. App contains most of the described components/features	The app has clearly specified goals, which are achievable	Relevant, appropriate, coherent and correct	Comprehensive and concise; contains links to more information and resources	Mostly clear, logical, correct, with negligible issues	Developed by an international organization, nationally competitive government, or research funding.	7	Pas de suggestion	In between 3 and 5	' 10-50	Maybe	*** Average	Days (< 7 days)	Occasionally (less than five times since downloading it; sometimes you reach for it to come to a diagnosis)	Agree	Strongly agree	I mind it. Most of the time I don’t have access to the internet on my phone	Yes	Fulfulde, Tupuri	Yes
PProfessional53	Professional	French	No			Rarely. < 1 case per month	Not trained but experienced	Rural	Medium	Researcher	Yes	Highly entertaining and fun, would stimulate repeat use	Very interesting, would engage user in repeat use	Allows numerous options for customization	Offers a variety of interactive features	Well-targeted, with negligible issues	4	Pas de suggestion	App works overall. Some technical problems need fixing/ slow at times	Easy to learn how to use the app	Easy to use or missing a negligible link	Mostly consistent/intuitive with negligible problems	4	Pas de suggestion	Professional, simple, clear, logically organised, device display optimised. Every design component has a purpose	High quality/resolution graphics and visual design- mostly proportionate, stylistically consistent	High level of visual appeal- professionally designed	3	Pas de suggestion	OK. App contains some of the described components/functions	The app has clearly specified goals, which are achievable	Relevant, appropriate, coherent and correct	Comprehensive and concise; contains links to more information and resources	Mostly clear, logical, correct, with negligible issues	Developed by government, university or as above but larger in scale	4	Pas de suggestion	Maybe	' 10-50	Maybe	*** Average	Days (< 7 days)	Occasionally (less than five times since downloading it; sometimes you reach for it to come to a diagnosis)	Agree	Strongly agree	I mind it. Most of the time I don’t have access to the internet on my phone	Yes	Fulfulde, Tupuri	Yes
PProfessional54	Professional	French	Yes		6+months	Occasionnally. 1- 3 case per month	Not trained but experienced	Semi-rural	Medium	Colleague	No	Ok, fun enough to entertain for a brief time (less than 5 minutes)	Mostly uninteresting	Allows basic customisation to function adequately	Basic interactive features to function adequately	Acceptable but I do not feel targeted by the app	6	On a besoin formation Ã chaque application pour renforcer nos capacitÃ©s en la matiÃ¨re.	Some functions work, but lagging or contain major technical problems	Usable after a lot of time and effort	Usable after a lot of time and effort	Ok, with some inconsistent/confusing elements	4	Formation	Satisfactory. Few problems with selecting/locating/reading items or with minor screen- size problems	Moderate quality graphics and visual design	Some visual appeal- average, neither pleasant, nor unpleasant	7	Briefing	Accurate. App contains most of the described components/features	OK. The app has clearly specified goals, which are achievable	Relevant, appropriate, coherent and correct	Comprehensive and concise; contains links to more information and resources	Perfectly clear, logical, correct	Developed by a small NGO/institution (hospital, centre, etc.)/funding body	8	ras	Definitely	> 50	Maybe	* One of the worst apps I’ve used	Days (< 7 days)	Frequently (or every other day; you often reach for it to come to a diagnosis)	Strongly agree	Strongly agree	I mind it. Most of the time I don’t have access to the internet on my phone	Yes	Fulfulde	Yes
PProfessional55	Professional	French	No			Rarely. < 1 case per month	Not trained & not experienced	Urban	Medium	Researcher	Yes	Moderately fun and entertaining, would entertain user for some time (5 to 10 minutes)	Mostly uninteresting	Allows complete tailoring to the individual’s preferences, retains all settings	Very high level of responsiveness through interactive features	Completely inappropriate/unclear/confusing	6	J'ai ne pas	Perfect/timely response; no technical bugs	Able to use app immediately; intuitive and simple	Perfectly logical, easy, clear and intuitive screen flow throughout, or offers shortcuts	Mostly consistent/intuitive with negligible problems	5	Non	Mostly clear, able to select/locate/read items	High quality/resolution graphics and visual design- mostly proportionate, stylistically consistent	High level of visual appeal- professionally designed	5	Non	Highly accurate description of the app components/features	OK. The app has clearly specified goals, which are achievable	Relevant, appropriate, coherent and correct	Comprehensive and concise; contains links to more information and resources	Perfectly clear, logical, correct	Developed by an international organization, nationally competitive government, or research funding.	5	Non	In between 3 and 5	' 3-10	Maybe	*** Average	Weeks (< 4 weeks)	Rarely (or once or twice since downloading it; you manage to diagnose your patients without its help)	Agree	Agree	I mind it. Most of the time I don’t have access to the internet on my phone	No	Non	Yes
PProfessional56	Professional	French	No			Usually. >6 cases per month	Not trained but experienced	Rural	Medium	Institution	Yes	Moderately fun and entertaining, would entertain user for some time (5 to 10 minutes)	Moderately interesting; would engage user for some time (5 to 10 minutes)	Allows basic customisation to function adequately	Basic interactive features to function adequately	Well-targeted, with negligible issues	5	Former les utilisateurs sur la dermatologie	Some functions work, but lagging or contain major technical problems	Usable after a lot of time and effort	Usable after a lot of time and effort	Ok, with some inconsistent/confusing elements	3	Former les utilisateurs sur ce logiciel	Bad design. Random, unclear, some options difficult to select/locate/read	Low quality/resolution graphics, low quality visual design- disproportionate, stylistically inconsistent	No visual appeal, unpleasant to look at, poorly designed, clashing/mismatched colors	2	Former les utilisateurs sur ce logiciel	OK. App contains some of the described components/functions	OK. The app has clearly specified goals, which are achievable	Moderately relevant, appropriate, coherent and appears correct	Ok, but not comprehensible	Ok, but often unclear, confusing, wrong	Developed by a small NGO/institution (hospital, centre, etc.)/funding body	4	Former les utilisateurs sur ce logiciel	In between 1 and 3	' 3-10	No	*** Average	1 -2 Months	Occasionally (less than five times since downloading it; sometimes you reach for it to come to a diagnosis)	Agree	Agree	I don’t care. Sometimes I have internet on my phone	No	Ok	No
PProfessional57	Professional	French	Yes	Bien	<6months	Rarely. < 1 case per month	Not trained & not experienced	Rural	Medium	Institution	No	Dull, not funny nor entertaining	Moderately interesting; would engage user for some time (5 to 10 minutes)	Allows basic customisation to function adequately	Very high level of responsiveness through interactive features	Perfectly targeted, no issues found	5	Organiser une formation spÃ©cifique	Some functions work, but lagging or contain major technical problems	Usable after a lot of time and effort	Usable after some time and effort	Mostly consistent/intuitive with negligible problems	6	Organiser une formation spÃ©cifique	Satisfactory. Few problems with selecting/locating/reading items or with minor screen- size problems	Low quality/resolution graphics, low quality visual design- disproportionate, stylistically inconsistent	Little visual appeal- poorly designed, bad use of colors, visually boring	5	Organiser une formation spÃ©cifique	OK. App contains some of the described components/functions	The app has clearly specified goals, which are achievable	It’s poor. Barely irrelevant, inappropriate, incoherent and/or incorrect	Insufficient or possibly overwhelming	Mostly unclear, confusing, wrong	Developed by an international organization, nationally competitive government, or research funding.	6	Organiser une formation spÃ©cifique	Maybe	' 3-10	No	*** Average	2 - 4 Months	Occasionally (less than five times since downloading it; sometimes you reach for it to come to a diagnosis)	Neutral	Neutral	I don’t care. Sometimes I have internet on my phone	Yes		Yes
PProfessional58	Professional	French	Yes		<6months	Occasionnally. 1- 3 case per month	Not trained & not experienced	Rural	Medium	via App Store (Apple, Google)	No	Moderately fun and entertaining, would entertain user for some time (5 to 10 minutes)	Moderately interesting; would engage user for some time (5 to 10 minutes)	Keeps all parameters	Very high level of responsiveness through interactive features	Perfectly targeted, no issues found	8	Non	Mostly functional with negligible problems	Usable after some time and effort	Easy to use or missing a negligible link	Mostly consistent/intuitive with negligible problems	7	Non	Satisfactory. Few problems with selecting/locating/reading items or with minor screen- size problems	High quality/resolution graphics and visual design- mostly proportionate, stylistically consistent	High level of visual appeal- professionally designed	6	Non	Accurate. App contains most of the described components/features	The app has clearly specified goals, which are achievable	Moderately relevant, appropriate, coherent and appears correct	Offers a broad range of information, but has some gaps or unnecessary details; or has no links to more information and resources	Ok, but often unclear, confusing, wrong	Developed by a small NGO/institution (hospital, centre, etc.)/funding body	7	Non	In between 3 and 5	' 10-50	No	****	2 - 4 Months	Occasionally (less than five times since downloading it; sometimes you reach for it to come to a diagnosis)	Agree	Agree	I’m up for it. Most of the time I have internet on my phone	No	Non	Yes
PProfessional59	Professional	French	No			Rarely. < 1 case per month	Not trained & not experienced	Rural	Medium	Institution	No	Dull, not funny nor entertaining	Very interesting, would engage user in repeat use	Allows basic customisation to function adequately	No interactive features	Acceptable but I do not feel targeted by the app	8	Accompagner les prÃ©sentations avec la video	App works overall. Some technical problems need fixing/ slow at times	Easy to learn how to use the app	Perfectly logical, easy, clear and intuitive screen flow throughout, or offers shortcuts	Perfectly consistent and intuitive	8	Non	Satisfactory. Few problems with selecting/locating/reading items or with minor screen- size problems	Moderate quality graphics and visual design	As above + very attractive, memorable, stands out; use of colors enhances the app	8	Non	OK. App contains some of the described components/functions	OK. The app has clearly specified goals, which are achievable	Relevant, appropriate, coherent and correct	Ok, but not comprehensible	Mostly clear, logical, correct, with negligible issues	Developed by government, university or as above but larger in scale	8	Non	In between 1 and 3	' 3-10	No	****	>4 months	Frequently (or every other day; you often reach for it to come to a diagnosis)	Neutral	Neutral	I mind it. Most of the time I don’t have access to the internet on my phone	Yes		Yes
PProfessional60	Professional	French	Yes		<6months	Occasionnally. 1- 3 case per month	Not trained but experienced	Rural	Medium	Institution	No	Dull, not funny nor entertaining	Mostly uninteresting	Allows insufficient customization	No interactive features	Completely inappropriate/unclear/confusing	4	Ras	Some functions work, but lagging or contain major technical problems	Usable after a lot of time and effort	Usable after a lot of time and effort	Ok, with some inconsistent/confusing elements	3	Ras	Satisfactory. Few problems with selecting/locating/reading items or with minor screen- size problems	Low quality/resolution graphics, low quality visual design- disproportionate, stylistically inconsistent	Little visual appeal- poorly designed, bad use of colors, visually boring	3	Ras	Inaccurate. App contains very few of the described components/functions	OK. The app has clearly specified goals, which are achievable	It’s poor. Barely irrelevant, inappropriate, incoherent and/or incorrect	Insufficient or possibly overwhelming	Ok, but often unclear, confusing, wrong	Appears to come from a legitimate source, but it cannot be verified	4	Ras	In between 1 and 3	' 1-2	Maybe	*** Average	1 -2 Months	Rarely (or once or twice since downloading it; you manage to diagnose your patients without its help)	Neutral	Agree	I’m up for it. Most of the time I have internet on my phone	Yes		Yes
PProfessional61	Professional	French	No		6+months	Rarely. < 1 case per month	Not trained & not experienced	Rural	Medium	Researcher	No	Ok, fun enough to entertain for a brief time (less than 5 minutes)	Very interesting, would engage user in repeat use	Allows complete tailoring to the individual’s preferences, retains all settings	Basic interactive features to function adequately	Completely inappropriate/unclear/confusing	10	OuÃ¯	Some functions work, but lagging or contain major technical problems	Easy to learn how to use the app	Usable after some time and effort	Ok, with some inconsistent/confusing elements	8	Oui	Satisfactory. Few problems with selecting/locating/reading items or with minor screen- size problems	Moderate quality graphics and visual design	Some visual appeal- average, neither pleasant, nor unpleasant	9	Oui	Accurate. App contains most of the described components/features	The app has clearly specified goals, which are achievable	Moderately relevant, appropriate, coherent and appears correct	Ok, but not comprehensible	Ok, but often unclear, confusing, wrong	Developed by a small NGO/institution (hospital, centre, etc.)/funding body	8	Oui	Maybe	' 10-50	Yes	*** Average	2 - 4 Months	Frequently (or every other day; you often reach for it to come to a diagnosis)	Agree	Agree	I’m up for it. Most of the time I have internet on my phone	Yes		Yes
PProfessional62	Professional	French	Yes	Impact positif sur notre performance	<6months	Occasionnally. 1- 3 case per month	Trained or experienced	Rural	High	Researcher	Yes	Highly entertaining and fun, would stimulate repeat use	Very interesting, would engage user in repeat use	Keeps all parameters	Very high level of responsiveness through interactive features	Well-targeted, with negligible issues	7	Aucune	Perfect/timely response; no technical bugs	Able to use app immediately; intuitive and simple	Perfectly logical, easy, clear and intuitive screen flow throughout, or offers shortcuts	Perfectly consistent and intuitive	10	Aucune	Professional, simple, clear, logically organised, device display optimised. Every design component has a purpose	Very high quality/resolution graphics and visual design- proportionate, stylistically consistent throughout	As above + very attractive, memorable, stands out; use of colors enhances the app	7	Ras	OK. App contains some of the described components/functions	The app has clearly specified goals, which are achievable	Relevant, appropriate, coherent and correct	Offers a broad range of information, but has some gaps or unnecessary details; or has no links to more information and resources	Mostly clear, logical, correct, with negligible issues	Developed by government, university or as above but larger in scale	7	Ras	In between 3 and 5	' 3-10	No	*** Average	Days (< 7 days)	Frequently (or every other day; you often reach for it to come to a diagnosis)	Agree	Agree	I’m up for it. Most of the time I have internet on my phone	No	Ras	Yes
PProfessional63	Professional	French	No			Rarely. < 1 case per month	Not trained but experienced	Rural	Medium	Colleague	No	Ok, fun enough to entertain for a brief time (less than 5 minutes)	Not interesting	Keeps all parameters	No interactive features	Completely inappropriate/unclear/confusing	3	Bonne	Mostly functional with negligible problems	Usable after a lot of time and effort	Easy to use or missing a negligible link	Often inconsistent/confusing	5	Bonne	Mostly clear, able to select/locate/read items	Graphics appear amateur, very poor visual design- disproportionate, completely stylistically consistent	No visual appeal, unpleasant to look at, poorly designed, clashing/mismatched colors	6	Ras	Inaccurate. App contains very few of the described components/functions	The app has no chance of achieving its stated goal	It’s irrelevant, inappropriate, incoherent and/or incorrect	Offers a broad range of information, but has some gaps or unnecessary details; or has no links to more information and resources	Mostly unclear, confusing, wrong	Appears to come from a legitimate source, but it cannot be verified	4	Ras	Not at all	' 1-2	Yes	**	Days (< 7 days)	Rarely (or once or twice since downloading it; you manage to diagnose your patients without its help)	Neutral	Neutral	I don’t care. Sometimes I have internet on my phone	No		Yes
PProfessional64	Professional	French	No			Rarely. < 1 case per month	Not trained & not experienced	Rural	High	Colleague	No	Moderately fun and entertaining, would entertain user for some time (5 to 10 minutes)	Very interesting, would engage user in repeat use	Allows basic customisation to function adequately	Basic interactive features to function adequately	Acceptable but I do not feel targeted by the app	5	Mon engagement est que nous souhaiterions avoir plus de connaissances.	App works overall. Some technical problems need fixing/ slow at times	Usable after some time and effort	Usable after a lot of time and effort	Ok, with some inconsistent/confusing elements	5	Plus de connaissances en matiÃ¨re	Mostly clear, able to select/locate/read items	High quality/resolution graphics and visual design- mostly proportionate, stylistically consistent	High level of visual appeal- professionally designed	5	MaÃ®trise de l'outil	OK. App contains some of the described components/functions	OK. The app has clearly specified goals, which are achievable	Moderately relevant, appropriate, coherent and appears correct	Offers a broad range of information, but has some gaps or unnecessary details; or has no links to more information and resources	Mostly clear, logical, correct, with negligible issues	Developed by a small NGO/institution (hospital, centre, etc.)/funding body	5	L'ouverture de l'outil d'utilisation	In between 1 and 3	> 50	No	*** Average	1 -2 Months	Occasionally (less than five times since downloading it; sometimes you reach for it to come to a diagnosis)	Agree	Agree	I’m up for it. Most of the time I have internet on my phone	No		Yes
PProfessional65	Professional	French	No			Rarely. < 1 case per month	Not trained but experienced	Semi-rural	Medium	via App Store (Apple, Google)	No	Moderately fun and entertaining, would entertain user for some time (5 to 10 minutes)	Very interesting, would engage user in repeat use	Allows basic customisation to function adequately	Insufficient interactivity	Well-targeted, with negligible issues	6	Pas de suggestions	Some functions work, but lagging or contain major technical problems	Usable after some time and effort	Usable after some time and effort	Ok, with some inconsistent/confusing elements	6	Pas de suggestions	Satisfactory. Few problems with selecting/locating/reading items or with minor screen- size problems	Low quality/resolution graphics, low quality visual design- disproportionate, stylistically inconsistent	High level of visual appeal- professionally designed	8	Pas de suggestions	OK. App contains some of the described components/functions	The description lists some goals, but the app has very little chance of achieving them	It’s poor. Barely irrelevant, inappropriate, incoherent and/or incorrect	Ok, but not comprehensible	Ok, but often unclear, confusing, wrong	Appears to come from a legitimate source, but it cannot be verified	7	Pas de suggestions	Maybe	' 3-10	Maybe	*** Average	Days (< 7 days)	Rarely (or once or twice since downloading it; you manage to diagnose your patients without its help)	Agree	Agree	I mind it. Most of the time I don’t have access to the internet on my phone	No		Yes
PProfessional66	Professional	French	No			Rarely. < 1 case per month	Not trained & not experienced	Rural	Medium	Colleague	No	Moderately fun and entertaining, would entertain user for some time (5 to 10 minutes)	Very interesting, would engage user in repeat use	Allows numerous options for customization	Offers a variety of interactive features	Perfectly targeted, no issues found	9	RAS	Perfect/timely response; no technical bugs	Able to use app immediately; intuitive and simple	Perfectly logical, easy, clear and intuitive screen flow throughout, or offers shortcuts	Perfectly consistent and intuitive	10	RAS	Professional, simple, clear, logically organised, device display optimised. Every design component has a purpose	Very high quality/resolution graphics and visual design- proportionate, stylistically consistent throughout	As above + very attractive, memorable, stands out; use of colors enhances the app	10	RAS	Highly accurate description of the app components/features	The app has specific goals, which are highly likely to be achieved	Highly relevant, appropriate, coherent and correct	Comprehensive and concise; contains links to more information and resources	Perfectly clear, logical, correct	Developed by government, university or as above but larger in scale	9	RAS	Definitely	> 50	Yes	***** One of the best apps I’ve used	1 -2 Months	Occasionally (less than five times since downloading it; sometimes you reach for it to come to a diagnosis)	Agree	Agree	I don’t care. Sometimes I have internet on my phone	No		Yes
PProfessional67	Professional	French	No			Rarely. < 1 case per month	Not trained but experienced	Semi-rural	Medium	Colleague	No	Moderately fun and entertaining, would entertain user for some time (5 to 10 minutes)	Mostly uninteresting	Allows basic customisation to function adequately	Offers a variety of interactive features	Well-targeted, with negligible issues	8	Il faudra former les usagers sur l'application	Mostly functional with negligible problems	Usable after a lot of time and effort	Usable after some time and effort	Mostly consistent/intuitive with negligible problems	7	Connexion non stable	Satisfactory. Few problems with selecting/locating/reading items or with minor screen- size problems	Low quality/resolution graphics, low quality visual design- disproportionate, stylistically inconsistent	Some visual appeal- average, neither pleasant, nor unpleasant	7	Non maÃ®trise	Accurate. App contains most of the described components/features	OK. The app has clearly specified goals, which are achievable	Moderately relevant, appropriate, coherent and appears correct	Offers a broad range of information, but has some gaps or unnecessary details; or has no links to more information and resources	Ok, but often unclear, confusing, wrong	Developed by a small NGO/institution (hospital, centre, etc.)/funding body	6	Simplifier les choses	Definitely	' 3-10	Maybe	*** Average	Days (< 7 days)	Occasionally (less than five times since downloading it; sometimes you reach for it to come to a diagnosis)	Strongly agree	Strongly agree	I’m up for it. Most of the time I have internet on my phone	Yes	Fulfulde	Yes
PProfessional68	Professional	French	No			Rarely. < 1 case per month	Trained or experienced	Rural	High	Colleague	No	Moderately fun and entertaining, would entertain user for some time (5 to 10 minutes)	Very interesting, would engage user in repeat use	Keeps all parameters	No interactive features	Perfectly targeted, no issues found	10	RAS	Perfect/timely response; no technical bugs	Easy to learn how to use the app	Perfectly logical, easy, clear and intuitive screen flow throughout, or offers shortcuts	Perfectly consistent and intuitive	10	Pas de suggestions	Professional, simple, clear, logically organised, device display optimised. Every design component has a purpose	Very high quality/resolution graphics and visual design- proportionate, stylistically consistent throughout	As above + very attractive, memorable, stands out; use of colors enhances the app	10	RAS	Highly accurate description of the app components/features	The app has specific goals, which are highly likely to be achieved	Highly relevant, appropriate, coherent and correct	Comprehensive and concise; contains links to more information and resources	Perfectly clear, logical, correct	Developed by an international organization, nationally competitive government, or research funding.	10	RAS	Definitely	> 50	Maybe	****	1 -2 Months	Occasionally (less than five times since downloading it; sometimes you reach for it to come to a diagnosis)	Strongly agree	Strongly agree	I’m up for it. Most of the time I have internet on my phone	Yes	Fulfulde	Yes
PProfessional69	Professional	French	No	Aucun		Rarely. < 1 case per month	Not trained but experienced	Rural	Medium	Institution	No	Highly entertaining and fun, would stimulate repeat use	Very interesting, would engage user in repeat use	Keeps all parameters	Very high level of responsiveness through interactive features	Perfectly targeted, no issues found	10	Pas pour le moment	Perfect/timely response; no technical bugs	Able to use app immediately; intuitive and simple	Perfectly logical, easy, clear and intuitive screen flow throughout, or offers shortcuts	Perfectly consistent and intuitive	10	Limpide	Mostly clear, able to select/locate/read items	Very high quality/resolution graphics and visual design- proportionate, stylistically consistent throughout	As above + very attractive, memorable, stands out; use of colors enhances the app	9	Ras	Highly accurate description of the app components/features	The app has specific goals, which are highly likely to be achieved	Highly relevant, appropriate, coherent and correct	Comprehensive and concise; contains links to more information and resources	Perfectly clear, logical, correct	Developed by an international organization, nationally competitive government, or research funding.	10	RAS	Definitely	' 10-50	Yes	***** One of the best apps I’ve used	Days (< 7 days)	Frequently (or every other day; you often reach for it to come to a diagnosis)	Strongly agree	Strongly agree	I’m up for it. Most of the time I have internet on my phone	Yes	Fulfulde, Arab	Yes
PProfessional70	Professional	French	No			Rarely. < 1 case per month	Not trained & not experienced	Urban	Medium	Colleague	No	Ok, fun enough to entertain for a brief time (less than 5 minutes)	Very interesting, would engage user in repeat use	Allows basic customisation to function adequately	Basic interactive features to function adequately	Perfectly targeted, no issues found	10	RAS	Perfect/timely response; no technical bugs	Able to use app immediately; intuitive and simple	Perfectly logical, easy, clear and intuitive screen flow throughout, or offers shortcuts	Perfectly consistent and intuitive	10	RAS	Mostly clear, able to select/locate/read items	Moderate quality graphics and visual design	Some visual appeal- average, neither pleasant, nor unpleasant	10	RAS	Highly accurate description of the app components/features	The app has clearly specified goals, which are achievable	Relevant, appropriate, coherent and correct	Offers a broad range of information, but has some gaps or unnecessary details; or has no links to more information and resources	Perfectly clear, logical, correct	Developed by government, university or as above but larger in scale	10	RAS	Definitely	> 50	Yes	***** One of the best apps I’ve used	Days (< 7 days)	Rarely (or once or twice since downloading it; you manage to diagnose your patients without its help)	Strongly agree	Strongly agree	I mind it. Most of the time I don’t have access to the internet on my phone	Yes	MOUNDANG	Yes
PProfessional71	Professional	French	No	Identification de MTN		Rarely. < 1 case per month	Not trained but experienced	Rural	Medium	Researcher	No	Ok, fun enough to entertain for a brief time (less than 5 minutes)	Mostly uninteresting	Does not allow any customisation or requires setting to be input every time	No interactive features	Acceptable but I do not feel targeted by the app	2	Une formation	Some functions work, but lagging or contain major technical problems	Usable after a lot of time and effort	Usable after a lot of time and effort	Often inconsistent/confusing	2	Un accompagnement	Satisfactory. Few problems with selecting/locating/reading items or with minor screen- size problems	Low quality/resolution graphics, low quality visual design- disproportionate, stylistically inconsistent	Little visual appeal- poorly designed, bad use of colors, visually boring	3	Un accompagnement	OK. App contains some of the described components/functions	The description lists some goals, but the app has very little chance of achieving them	Moderately relevant, appropriate, coherent and appears correct	Ok, but not comprehensible	Ok, but often unclear, confusing, wrong	Developed by a small NGO/institution (hospital, centre, etc.)/funding body	4	Un accompagnement	In between 3 and 5	' 10-50	No	*** Average	Days (< 7 days)	Rarely (or once or twice since downloading it; you manage to diagnose your patients without its help)	Strongly agree	Strongly agree	I mind it. Most of the time I don’t have access to the internet on my phone	No		Yes
PProfessional72	Professional	French	No			Rarely. < 1 case per month	Not trained & not experienced	Rural	Medium	Colleague	No	Dull, not funny nor entertaining	Not interesting	Allows basic customisation to function adequately	Basic interactive features to function adequately	Acceptable but I do not feel targeted by the app	1	Formation des prestataires	App broken	Usable after some time and effort	Different sections within the app seem logically disconnected and confusing; navigation is difficult	Often inconsistent/confusing	1	Formation	Satisfactory. Few problems with selecting/locating/reading items or with minor screen- size problems	Low quality/resolution graphics, low quality visual design- disproportionate, stylistically inconsistent	Some visual appeal- average, neither pleasant, nor unpleasant	1	AmÃ©lioration	OK. App contains some of the described components/functions	The app has clearly specified goals, which are achievable	Moderately relevant, appropriate, coherent and appears correct	Offers a broad range of information, but has some gaps or unnecessary details; or has no links to more information and resources	Mostly clear, logical, correct, with negligible issues	Developed by a small NGO/institution (hospital, centre, etc.)/funding body	3	AmÃ©lioration	In between 3 and 5	None	Maybe	*** Average	Days (< 7 days)	Rarely (or once or twice since downloading it; you manage to diagnose your patients without its help)	Agree	Agree	I’m up for it. Most of the time I have internet on my phone	No		Yes
PProfessional73	Professional	French	No			Rarely. < 1 case per month	Not trained & not experienced	Rural	Medium	Colleague	No	Dull, not funny nor entertaining	Mostly uninteresting	Does not allow any customisation or requires setting to be input every time	Basic interactive features to function adequately	Well-targeted, with negligible issues	10	Besoin d'une formation sur la prise en charge et poser un bon diagnostic	App works overall. Some technical problems need fixing/ slow at times	Usable after a lot of time and effort	Usable after a lot of time and effort	Perfectly consistent and intuitive	10	Besoin de crÃ©dit internet	Satisfactory. Few problems with selecting/locating/reading items or with minor screen- size problems	Moderate quality graphics and visual design	High level of visual appeal- professionally designed	10	Bon	OK. App contains some of the described components/functions	The app has clearly specified goals, which are achievable	Moderately relevant, appropriate, coherent and appears correct	Offers a broad range of information, but has some gaps or unnecessary details; or has no links to more information and resources	Mostly clear, logical, correct, with negligible issues	Developed by a small NGO/institution (hospital, centre, etc.)/funding body	10	Bien vouloir nous former	Maybe	' 10-50	No	*** Average	Days (< 7 days)	Rarely (or once or twice since downloading it; you manage to diagnose your patients without its help)	Agree	Agree	I’m up for it. Most of the time I have internet on my phone	Yes	Fulfulde	Yes
PProfessional74	Professional	French	No			Occasionnally. 1- 3 case per month	Not trained but experienced	Semi-rural	Medium	Researcher	No	Dull, not funny nor entertaining	Mostly uninteresting	Allows complete tailoring to the individual’s preferences, retains all settings	Insufficient interactivity	Well-targeted, with negligible issues	8	AmÃ©liorer les fonctionnalitÃ©s interactives	Mostly functional with negligible problems	Easy to learn how to use the app	Easy to use or missing a negligible link	Mostly consistent/intuitive with negligible problems	9	Aucune	Mostly clear, able to select/locate/read items	Moderate quality graphics and visual design	High level of visual appeal- professionally designed	8	Aucune	Accurate. App contains most of the described components/features	OK. The app has clearly specified goals, which are achievable	Moderately relevant, appropriate, coherent and appears correct	Offers a broad range of information, but has some gaps or unnecessary details; or has no links to more information and resources	Mostly clear, logical, correct, with negligible issues	Developed by a small NGO/institution (hospital, centre, etc.)/funding body	8	Aucune	Definitely	' 10-50	Maybe	****	Weeks (< 4 weeks)	Frequently (or every other day; you often reach for it to come to a diagnosis)	Agree	Agree	I don’t care. Sometimes I have internet on my phone	Yes	Arab	Yes
PProfessional75	Professional	French	No			Rarely. < 1 case per month	Not trained but experienced	Urban	Medium	Institution	No	Dull, not funny nor entertaining	Very interesting, would engage user in repeat use	Allows basic customisation to function adequately	Basic interactive features to function adequately	Well-targeted, with negligible issues	8	Nous apprÃ©cions l'application avant de la connaÃ®tre effectivement. Ã‡a devrait Ãªtre le contraire.	Mostly functional with negligible problems	Easy to learn how to use the app	Easy to use or missing a negligible link	Mostly consistent/intuitive with negligible problems	9	Un plus de spÃ©cificitÃ© dans les cas.	Mostly clear, able to select/locate/read items	High quality/resolution graphics and visual design- mostly proportionate, stylistically consistent	High level of visual appeal- professionally designed	9	Renforcer la nettetÃ© des photos.	Highly accurate description of the app components/features	OK. The app has clearly specified goals, which are achievable	Relevant, appropriate, coherent and correct	Comprehensive and concise; contains links to more information and resources	Mostly clear, logical, correct, with negligible issues	Developed by a small NGO/institution (hospital, centre, etc.)/funding body	9	Ras	Maybe	' 10-50	Maybe	****	Days (< 7 days)	Rarely (or once or twice since downloading it; you manage to diagnose your patients without its help)	Strongly agree	Strongly agree	I think it would be great. I always have internet on my phone	Yes	Fulfulde, Musgum	Yes
PProfessional76	Professional	French	Yes	Campagne de distribution des mectizan	<6months	Rarely. < 1 case per month	Not trained & not experienced	Rural	Medium	Colleague	Yes	Highly entertaining and fun, would stimulate repeat use	Very interesting, would engage user in repeat use	Keeps all parameters	Very high level of responsiveness through interactive features	Perfectly targeted, no issues found	8	RAS	Perfect/timely response; no technical bugs	Able to use app immediately; intuitive and simple	Perfectly logical, easy, clear and intuitive screen flow throughout, or offers shortcuts	Perfectly consistent and intuitive	7	RAS	Professional, simple, clear, logically organised, device display optimised. Every design component has a purpose	Very high quality/resolution graphics and visual design- proportionate, stylistically consistent throughout	As above + very attractive, memorable, stands out; use of colors enhances the app	5	RAS	Highly accurate description of the app components/features	The app has specific goals, which are highly likely to be achieved	Highly relevant, appropriate, coherent and correct	Comprehensive and concise; contains links to more information and resources	Perfectly clear, logical, correct	Developed by government, university or as above but larger in scale	7	RAS	Definitely	> 50	Yes	****	1 -2 Months	Occasionally (less than five times since downloading it; sometimes you reach for it to come to a diagnosis)	Strongly agree	Strongly agree	I mind it. Most of the time I don’t have access to the internet on my phone	Yes	Haoussa, Fulfulde, Mboum, Baya	Yes
PProfessional77	Professional	French	Yes	Formation academique	6+months	Rarely. < 1 case per month	Not trained but experienced	Rural	Medium	Institution	Yes	Highly entertaining and fun, would stimulate repeat use	Very interesting, would engage user in repeat use	Keeps all parameters	Offers a variety of interactive features	Well-targeted, with negligible issues	7	Ras	Mostly functional with negligible problems	Easy to learn how to use the app	Perfectly logical, easy, clear and intuitive screen flow throughout, or offers shortcuts	Perfectly consistent and intuitive	10	RAS	Satisfactory. Few problems with selecting/locating/reading items or with minor screen- size problems	Very high quality/resolution graphics and visual design- proportionate, stylistically consistent throughout	High level of visual appeal- professionally designed	9	RAS	Highly accurate description of the app components/features	The app has specific goals, which are highly likely to be achieved	Relevant, appropriate, coherent and correct	Comprehensive and concise; contains links to more information and resources	Mostly clear, logical, correct, with negligible issues	Developed by a small NGO/institution (hospital, centre, etc.)/funding body	8	RAS	Definitely	> 50	Maybe	***** One of the best apps I’ve used	1 -2 Months	Occasionally (less than five times since downloading it; sometimes you reach for it to come to a diagnosis)	Strongly agree	Strongly agree	I mind it. Most of the time I don’t have access to the internet on my phone	No	RAS	Yes
PProfessional78	Professional	French	No			Rarely. < 1 case per month	Not trained but experienced	Semi-rural	Medium	Researcher	No	Highly entertaining and fun, would stimulate repeat use	Very interesting, would engage user in repeat use	Allows complete tailoring to the individual’s preferences, retains all settings	Offers a variety of interactive features	Well-targeted, with negligible issues	7	Traduction incomplÃ¨te des mots et phrases,	Mostly functional with negligible problems	Easy to learn how to use the app	Easy to use or missing a negligible link	Mostly consistent/intuitive with negligible problems	7	Ras	Mostly clear, able to select/locate/read items	High quality/resolution graphics and visual design- mostly proportionate, stylistically consistent	High level of visual appeal- professionally designed	8	RAS	OK. App contains some of the described components/functions	OK. The app has clearly specified goals, which are achievable	Relevant, appropriate, coherent and correct	Offers a broad range of information, but has some gaps or unnecessary details; or has no links to more information and resources	Mostly clear, logical, correct, with negligible issues	Developed by government, university or as above but larger in scale	5	RAS	Definitely	' 3-10	Maybe	*** Average	Days (< 7 days)	Rarely (or once or twice since downloading it; you manage to diagnose your patients without its help)	Agree	Agree	I mind it. Most of the time I don’t have access to the internet on my phone	Yes	Laka, Fulfulde	Yes
PProfessional79	Professional	French	No			Rarely. < 1 case per month	Not trained & not experienced	Rural	High	Colleague	No	Moderately fun and entertaining, would entertain user for some time (5 to 10 minutes)	Mostly uninteresting	Allows basic customisation to function adequately	Offers a variety of interactive features	Well-targeted, with negligible issues	7	Non	Mostly functional with negligible problems	Easy to learn how to use the app	Easy to use or missing a negligible link	Mostly consistent/intuitive with negligible problems	7	Non	Mostly clear, able to select/locate/read items	High quality/resolution graphics and visual design- mostly proportionate, stylistically consistent	High level of visual appeal- professionally designed	6	Non	Accurate. App contains most of the described components/features	The app has clearly specified goals, which are achievable	Relevant, appropriate, coherent and correct	Offers a broad range of information, but has some gaps or unnecessary details; or has no links to more information and resources	Mostly clear, logical, correct, with negligible issues	Developed by government, university or as above but larger in scale	8	Non	Definitely	> 50	No	****	Days (< 7 days)	Frequently (or every other day; you often reach for it to come to a diagnosis)	Agree	Agree	I mind it. Most of the time I don’t have access to the internet on my phone	Yes	English	Yes
PProfessional80	Professional	French	Yes	Traitement des maladies suivant :Onchocercose ,le pian,la filiarose lymphatique,hydrocele ,les vers intestinaux,la bilharziose	6+months	Frequently. 4-6 cases per month	Trained or experienced	Rural	High	Colleague	No	Highly entertaining and fun, would stimulate repeat use	Very interesting, would engage user in repeat use	Allows complete tailoring to the individual’s preferences, retains all settings	Offers a variety of interactive features	Well-targeted, with negligible issues	8	Aucune	Perfect/timely response; no technical bugs	Easy to learn how to use the app	Easy to use or missing a negligible link	Mostly consistent/intuitive with negligible problems	9	Ras	Mostly clear, able to select/locate/read items	High quality/resolution graphics and visual design- mostly proportionate, stylistically consistent	High level of visual appeal- professionally designed	9	Aucune	Accurate. App contains most of the described components/features	The app has clearly specified goals, which are achievable	Relevant, appropriate, coherent and correct	Offers a broad range of information, but has some gaps or unnecessary details; or has no links to more information and resources	Mostly clear, logical, correct, with negligible issues	Developed by government, university or as above but larger in scale	9	Aucune	Definitely	' 3-10	Yes	*** Average	2 - 4 Months	Occasionally (less than five times since downloading it; sometimes you reach for it to come to a diagnosis)	Agree	Agree	I’m up for it. Most of the time I have internet on my phone	Yes	English, Haoussa, Arab, Fulfulde	Yes
PProfessional81	Professional	French	No			Rarely. < 1 case per month	Not trained but experienced	Semi-rural	Medium	Researcher	No	Ok, fun enough to entertain for a brief time (less than 5 minutes)	Mostly uninteresting	Allows basic customisation to function adequately	No interactive features	Acceptable but I do not feel targeted by the app	5	Rendre plus performant surtout avec les dÃ©finitions et images/photos des malades et en couleurs	Some functions work, but lagging or contain major technical problems	Usable after a lot of time and effort	Usable after a lot of time and effort	Often inconsistent/confusing	6	Les images .ne sont si expliquÃ©	Bad design. Random, unclear, some options difficult to select/locate/read	Low quality/resolution graphics, low quality visual design- disproportionate, stylistically inconsistent	Little visual appeal- poorly designed, bad use of colors, visually boring	3	Rs	OK. App contains some of the described components/functions	The description lists some goals, but the app has very little chance of achieving them	It’s poor. Barely irrelevant, inappropriate, incoherent and/or incorrect	Ok, but not comprehensible	Mostly unclear, confusing, wrong	Appears to come from a legitimate source, but it cannot be verified	3	AmÃ©liorer	Definitely	' 3-10	No	*** Average	>4 months	Rarely (or once or twice since downloading it; you manage to diagnose your patients without its help)	Agree	Agree	I mind it. Most of the time I don’t have access to the internet on my phone	No		Yes
PProfessional82	Professional	French	No			Occasionnally. 1- 3 case per month	Not trained & not experienced	Rural	Medium	Researcher	No	Highly entertaining and fun, would stimulate repeat use	Mostly uninteresting	Allows basic customisation to function adequately	Offers a variety of interactive features	Perfectly targeted, no issues found	6	RAS	Perfect/timely response; no technical bugs	Able to use app immediately; intuitive and simple	Perfectly logical, easy, clear and intuitive screen flow throughout, or offers shortcuts	Perfectly consistent and intuitive	6	RAS	Professional, simple, clear, logically organised, device display optimised. Every design component has a purpose	Very high quality/resolution graphics and visual design- proportionate, stylistically consistent throughout	As above + very attractive, memorable, stands out; use of colors enhances the app	6	RAS	Highly accurate description of the app components/features	The app has specific goals, which are highly likely to be achieved	Highly relevant, appropriate, coherent and correct	Comprehensive and concise; contains links to more information and resources	Perfectly clear, logical, correct	Developed by an international organization, nationally competitive government, or research funding.	6	RAS	Definitely	> 50	No	*** Average	Weeks (< 4 weeks)	Occasionally (less than five times since downloading it; sometimes you reach for it to come to a diagnosis)	Strongly agree	Strongly agree	I mind it. Most of the time I don’t have access to the internet on my phone	Yes	Local languages	Yes
PProfessional83	Professional	French	No			Frequently. 4-6 cases per month	Not trained & not experienced	Rural	Medium	Colleague	No	Ok, fun enough to entertain for a brief time (less than 5 minutes)	Mostly uninteresting	Allows insufficient customization	Insufficient interactivity	Completely inappropriate/unclear/confusing	5	TrÃ¨s important sur la connaissance sur MTN	App works overall. Some technical problems need fixing/ slow at times	Complicated to use	Different sections within the app seem logically disconnected and confusing; navigation is difficult	Often inconsistent/confusing	3	Ras	Very bad design. Some options impossible to select/locate/read; device display not optimised	Low quality/resolution graphics, low quality visual design- disproportionate, stylistically inconsistent	Little visual appeal- poorly designed, bad use of colors, visually boring	4	Ras	Inaccurate. App contains very few of the described components/functions	The app has no chance of achieving its stated goal	It’s irrelevant, inappropriate, incoherent and/or incorrect	Insufficient or possibly overwhelming	Completely unclear, confusing, wrong or necessary but missing	Source identified but not legitimate or untrustworthy	4	Ras	Not at all	' 1-2	Yes	* One of the worst apps I’ve used	Weeks (< 4 weeks)	Rarely (or once or twice since downloading it; you manage to diagnose your patients without its help)	Strongly disagree	Strongly disagree	I mind a lot. I hardly never have internet connection on my phone	Yes		No
PProfessional84	Professional	French	No			Rarely. < 1 case per month	Not trained but experienced	Rural	Medium	via App Store (Apple, Google)	No	Ok, fun enough to entertain for a brief time (less than 5 minutes)	Very interesting, would engage user in repeat use	Does not allow any customisation or requires setting to be input every time	No interactive features	Perfectly targeted, no issues found	8	La mise Ã jour de l'application	App works overall. Some technical problems need fixing/ slow at times	Easy to learn how to use the app	Easy to use or missing a negligible link	Mostly consistent/intuitive with negligible problems	7	RAS	Satisfactory. Few problems with selecting/locating/reading items or with minor screen- size problems	Moderate quality graphics and visual design	High level of visual appeal- professionally designed	8	RAS	Accurate. App contains most of the described components/features	OK. The app has clearly specified goals, which are achievable	Relevant, appropriate, coherent and correct	Comprehensive and concise; contains links to more information and resources	Mostly clear, logical, correct, with negligible issues	Developed by a small NGO/institution (hospital, centre, etc.)/funding body	8	RAS	Definitely	' 3-10	Yes	****	Days (< 7 days)	Frequently (or every other day; you often reach for it to come to a diagnosis)	Agree	Agree	I’m up for it. Most of the time I have internet on my phone	Yes	Ras	Yes
PProfessional85	Professional	French	No		<6months	Rarely. < 1 case per month	Not trained but experienced	Rural	Medium	via App Store (Apple, Google)	Yes	Highly entertaining and fun, would stimulate repeat use	Moderately interesting; would engage user for some time (5 to 10 minutes)	Allows basic customisation to function adequately	Offers a variety of interactive features	Perfectly targeted, no issues found	6	Rad	App works overall. Some technical problems need fixing/ slow at times	Easy to learn how to use the app	Usable after some time and effort	Perfectly consistent and intuitive	6	Ras	Satisfactory. Few problems with selecting/locating/reading items or with minor screen- size problems	Moderate quality graphics and visual design	Some visual appeal- average, neither pleasant, nor unpleasant	6	Ras	Accurate. App contains most of the described components/features	OK. The app has clearly specified goals, which are achievable	Moderately relevant, appropriate, coherent and appears correct	Offers a broad range of information, but has some gaps or unnecessary details; or has no links to more information and resources	Mostly clear, logical, correct, with negligible issues	Developed by a small NGO/institution (hospital, centre, etc.)/funding body	7	Ras	Not at all	' 1-2	No	*** Average	Days (< 7 days)	Rarely (or once or twice since downloading it; you manage to diagnose your patients without its help)	Agree	Agree	I’m up for it. Most of the time I have internet on my phone	No		Yes
PProfessional86	Professional	French	No			Frequently. 4-6 cases per month	Not trained & not experienced	Rural	Medium	via App Store (Apple, Google)	No	Ok, fun enough to entertain for a brief time (less than 5 minutes)	Very interesting, would engage user in repeat use	Allows basic customisation to function adequately	Basic interactive features to function adequately	Perfectly targeted, no issues found	8	Nous souhaitons une excellente formation sur l utilisation l application	Some functions work, but lagging or contain major technical problems	Easy to learn how to use the app	Easy to use or missing a negligible link	Ok, with some inconsistent/confusing elements	9	Insuffisance de rÃ©seau pour l utilisation de l' application	Satisfactory. Few problems with selecting/locating/reading items or with minor screen- size problems	Low quality/resolution graphics, low quality visual design- disproportionate, stylistically inconsistent	Some visual appeal- average, neither pleasant, nor unpleasant	8	Renforcer la capacitÃ© d utilisateur	OK. App contains some of the described components/functions	The app has clearly specified goals, which are achievable	Moderately relevant, appropriate, coherent and appears correct	Comprehensive and concise; contains links to more information and resources	Mostly clear, logical, correct, with negligible issues	Appears to come from a legitimate source, but it cannot be verified	9	Faire un briefing sur l application Ã tout moment	Definitely	> 50	Maybe	*** Average	2 - 4 Months	Occasionally (less than five times since downloading it; sometimes you reach for it to come to a diagnosis)	Strongly agree	Strongly agree	I’m up for it. Most of the time I have internet on my phone	No		Yes
PProfessional87	Professional	French	No			Occasionnally. 1- 3 case per month	Not trained but experienced	Rural	Medium	Institution	Yes	Highly entertaining and fun, would stimulate repeat use	Very interesting, would engage user in repeat use	Keeps all parameters	Offers a variety of interactive features	Perfectly targeted, no issues found	10	RAS	Perfect/timely response; no technical bugs	Able to use app immediately; intuitive and simple	Perfectly logical, easy, clear and intuitive screen flow throughout, or offers shortcuts	Perfectly consistent and intuitive	10	RAS	Professional, simple, clear, logically organised, device display optimised. Every design component has a purpose	Very high quality/resolution graphics and visual design- proportionate, stylistically consistent throughout	As above + very attractive, memorable, stands out; use of colors enhances the app	10	RAS	Highly accurate description of the app components/features	The app has specific goals, which are highly likely to be achieved	Highly relevant, appropriate, coherent and correct	Comprehensive and concise; contains links to more information and resources	Perfectly clear, logical, correct	Developed by a small NGO/institution (hospital, centre, etc.)/funding body	10	RAS	Definitely	> 50	Maybe	***** One of the best apps I’ve used	Days (< 7 days)	Frequently (or every other day; you often reach for it to come to a diagnosis)	Strongly agree	Agree	I mind it. Most of the time I don’t have access to the internet on my phone	No		Yes
PProfessional88	Professional	French	No	Ras		Occasionnally. 1- 3 case per month	Not trained but experienced	Rural	Medium	via App Store (Apple, Google)	No	Ok, fun enough to entertain for a brief time (less than 5 minutes)	Mostly uninteresting	Allows basic customisation to function adequately	Offers a variety of interactive features	Perfectly targeted, no issues found	4	Ras	App works overall. Some technical problems need fixing/ slow at times	Able to use app immediately; intuitive and simple	Perfectly logical, easy, clear and intuitive screen flow throughout, or offers shortcuts	Perfectly consistent and intuitive	3	Ras	Professional, simple, clear, logically organised, device display optimised. Every design component has a purpose	Moderate quality graphics and visual design	No visual appeal, unpleasant to look at, poorly designed, clashing/mismatched colors	2	Ras	OK. App contains some of the described components/functions	OK. The app has clearly specified goals, which are achievable	Moderately relevant, appropriate, coherent and appears correct	Ok, but not comprehensible	Perfectly clear, logical, correct	Appears to come from a legitimate source, but it cannot be verified	2	Ras	In between 1 and 3	' 3-10	Maybe	*** Average	Days (< 7 days)	Usually (or you barely visit a patient with a skin condition without using it)	Strongly agree	Strongly agree	I mind a lot. I hardly never have internet connection on my phone	Yes	Fulfulde	Yes
PProfessional89	Professional	French	No			Rarely. < 1 case per month	Not trained but experienced	Rural	Medium	Colleague	No	Dull, not funny nor entertaining	Very interesting, would engage user in repeat use	Keeps all parameters	Very high level of responsiveness through interactive features	Well-targeted, with negligible issues	9	Ras	Mostly functional with negligible problems	Able to use app immediately; intuitive and simple	Perfectly logical, easy, clear and intuitive screen flow throughout, or offers shortcuts	Perfectly consistent and intuitive	9	Ras	Professional, simple, clear, logically organised, device display optimised. Every design component has a purpose	Very high quality/resolution graphics and visual design- proportionate, stylistically consistent throughout	High level of visual appeal- professionally designed	8	Ras	Accurate. App contains most of the described components/features	The app has specific goals, which are highly likely to be achieved	Highly relevant, appropriate, coherent and correct	Comprehensive and concise; contains links to more information and resources	Perfectly clear, logical, correct	Developed by an international organization, nationally competitive government, or research funding.	10	Ras	Maybe	> 50	No	*** Average	Days (< 7 days)	Usually (or you barely visit a patient with a skin condition without using it)	Agree	Agree	I’m up for it. Most of the time I have internet on my phone	No		Yes
PProfessional90	Professional	French	Yes	Diagnostic ,manifestations et traitement des MTN.	6+months	Rarely. < 1 case per month	Not trained but experienced	Rural	Medium	Colleague	No	Ok, fun enough to entertain for a brief time (less than 5 minutes)	Ok, neither interesting nor uninteresting; would engage user for a brief time (less than 5 minutes)	Allows basic customisation to function adequately	Basic interactive features to function adequately	Acceptable but I do not feel targeted by the app	8	Ras	Perfect/timely response; no technical bugs	Able to use app immediately; intuitive and simple	Perfectly logical, easy, clear and intuitive screen flow throughout, or offers shortcuts	Perfectly consistent and intuitive	10	Ras	Professional, simple, clear, logically organised, device display optimised. Every design component has a purpose	Very high quality/resolution graphics and visual design- proportionate, stylistically consistent throughout	As above + very attractive, memorable, stands out; use of colors enhances the app	10	Former comment utiliser les icÃ´nes	Highly accurate description of the app components/features	The app has specific goals, which are highly likely to be achieved	Highly relevant, appropriate, coherent and correct	Comprehensive and concise; contains links to more information and resources	Perfectly clear, logical, correct	Developed by an international organization, nationally competitive government, or research funding.	10	Ras	Definitely	> 50	No	***** One of the best apps I’ve used	Days (< 7 days)	Usually (or you barely visit a patient with a skin condition without using it)	Strongly agree	Strongly agree	I think it would be great. I always have internet on my phone	Yes	Espagnol, Fulfulde, Tupuri	Yes
PProfessional91	Professional	French	No			Rarely. < 1 case per month	Not trained & not experienced	Rural	Medium	Institution	No	Dull, not funny nor entertaining	Mostly uninteresting	Allows basic customisation to function adequately	Offers a variety of interactive features	Well-targeted, with negligible issues	3	Ras	App works overall. Some technical problems need fixing/ slow at times	Easy to learn how to use the app	Easy to use or missing a negligible link	Perfectly consistent and intuitive	3	Ras	Mostly clear, able to select/locate/read items	Moderate quality graphics and visual design	Some visual appeal- average, neither pleasant, nor unpleasant	3	Ras	Highly accurate description of the app components/features	OK. The app has clearly specified goals, which are achievable	It’s poor. Barely irrelevant, inappropriate, incoherent and/or incorrect	Comprehensive and concise; contains links to more information and resources	Mostly clear, logical, correct, with negligible issues	Developed by an international organization, nationally competitive government, or research funding.	3	Ras	In between 1 and 3	' 10-50	Maybe	*** Average	Days (< 7 days)	Rarely (or once or twice since downloading it; you manage to diagnose your patients without its help)	Strongly agree	Strongly agree	I’m up for it. Most of the time I have internet on my phone	No		Yes
PProfessional92	Professional	French	No			Occasionnally. 1- 3 case per month	Not trained & not experienced	Rural	Medium	via App Store (Apple, Google)	No	Moderately fun and entertaining, would entertain user for some time (5 to 10 minutes)	Moderately interesting; would engage user for some time (5 to 10 minutes)	Allows basic customisation to function adequately	Basic interactive features to function adequately	Completely inappropriate/unclear/confusing	2	Ras	Some functions work, but lagging or contain major technical problems	Usable after a lot of time and effort	Different sections within the app seem logically disconnected and confusing; navigation is difficult	Often inconsistent/confusing	3	Rss	Satisfactory. Few problems with selecting/locating/reading items or with minor screen- size problems	Low quality/resolution graphics, low quality visual design- disproportionate, stylistically inconsistent	Some visual appeal- average, neither pleasant, nor unpleasant	2	Ras	OK. App contains some of the described components/functions	The description lists some goals, but the app has very little chance of achieving them	Moderately relevant, appropriate, coherent and appears correct	Ok, but not comprehensible	Mostly unclear, confusing, wrong	Appears to come from a legitimate source, but it cannot be verified	3	Ras	Maybe	' 3-10	No	*** Average	Days (< 7 days)	Occasionally (less than five times since downloading it; sometimes you reach for it to come to a diagnosis)	Strongly disagree	Agree	I mind it. Most of the time I don’t have access to the internet on my phone	Yes	Ras	Yes
PProfessional93	Professional	French	No	Ras	6+months	Rarely. < 1 case per month	Not trained but experienced	Urban	Medium	via App Store (Apple, Google)	No	Highly entertaining and fun, would stimulate repeat use	Mostly uninteresting	Allows basic customisation to function adequately	Basic interactive features to function adequately	Perfectly targeted, no issues found	6	Ras	App works overall. Some technical problems need fixing/ slow at times	Usable after a lot of time and effort	Usable after a lot of time and effort	Perfectly consistent and intuitive	6	Non	Professional, simple, clear, logically organised, device display optimised. Every design component has a purpose	Very high quality/resolution graphics and visual design- proportionate, stylistically consistent throughout	As above + very attractive, memorable, stands out; use of colors enhances the app	7	Ras	Highly accurate description of the app components/features	The app has specific goals, which are highly likely to be achieved	Highly relevant, appropriate, coherent and correct	Comprehensive and concise; contains links to more information and resources	Perfectly clear, logical, correct	Developed by a small NGO/institution (hospital, centre, etc.)/funding body	5	Explicite	In between 3 and 5	> 50	Yes	*** Average	Days (< 7 days)	Rarely (or once or twice since downloading it; you manage to diagnose your patients without its help)	Strongly agree	Strongly agree	I think it would be great. I always have internet on my phone	No	Ras	Yes
PProfessional94	Professional	French	No			Rarely. < 1 case per month	Not trained but experienced	Rural	High	Researcher	No	Highly entertaining and fun, would stimulate repeat use	Very interesting, would engage user in repeat use	Keeps all parameters	Very high level of responsiveness through interactive features	Perfectly targeted, no issues found	10	RAS	Perfect/timely response; no technical bugs	Easy to learn how to use the app	Perfectly logical, easy, clear and intuitive screen flow throughout, or offers shortcuts	Perfectly consistent and intuitive	10	RAS	Professional, simple, clear, logically organised, device display optimised. Every design component has a purpose	Very high quality/resolution graphics and visual design- proportionate, stylistically consistent throughout	High level of visual appeal- professionally designed	10	RAS	Highly accurate description of the app components/features	The app has specific goals, which are highly likely to be achieved	Highly relevant, appropriate, coherent and correct	Comprehensive and concise; contains links to more information and resources	Perfectly clear, logical, correct	Developed by an international organization, nationally competitive government, or research funding.	10	RAS	Definitely	' 10-50	Maybe	*** Average	Days (< 7 days)	Frequently (or every other day; you often reach for it to come to a diagnosis)	Strongly agree	Strongly agree	I’m up for it. Most of the time I have internet on my phone	No		Yes
PProfessional95	Professional	English				Rarely. < 1 case per month	I am not trained in dermatology and I have no experience with Dermatology patients	Urban	High knowledge: I am an expert using my phone. It is a big part of my daily life	Other:	No	Highly entertaining and fun, would stimulate repeat use	Moderately interesting; would engage user for some time (5 to 10 minutes)	Allows insufficient customization	No interactive features	Well-targeted, with negligible issues	9		Perfect/timely response; no technical bugs	Able to use app immediately; intuitive and simple	Perfectly logical, easy, clear and intuitive screen flow throughout, or offers shortcuts	Perfectly consistent and intuitive	10		Mostly clear, able to select/locate/read items	Moderate quality graphics and visual design	High level of visual appeal- professionally designed	10		OK. App contains some of the described components/functions	The app has clearly specified goals, which are achievable	Relevant, appropriate, coherent and correct	Comprehensive and concise; contains links to more information and resources	Mostly clear, logical, correct, with negligible issues	Developed by an international organization, nationally competitive government, or research funding.	10		Definitely	' 10-50	No	****	>4 months	Frequently (or every other day; you often reach for it to come to a diagnosis)	Agree	Agree	I think it would be great. I always have internet on my phone	Yes	Spanish	Yes
PProfessional96	Professional	French				Occasionally. From 1- 3 case per month	I am not trained in dermatology but I have had some experience with Dermatology patients	Rural	High knowledge: I am an expert using my phone. It is a big part of my daily life	Institution	Yes	Dull, not fun or entertaining at all	Ok, neither interesting nor uninteresting; would engage user for a brief time (less than 5 minutes)	Allows insufficient customization	Insufficient interactivity	Completely inappropriate/unclear/confusing	8		Some functions work, but lagging or contain major technical problems	Usable after some time and effort	Different sections within the app seem logically disconnected and confusing; navigation is difficult	Ok, with some inconsistent/confusing elements	7		Satisfactory. Few problems with selecting/locating/reading items or with minor screen- size problems	Moderate quality graphics and visual design	Little visual appeal- poorly designed, bad use of colors, visually boring	9		OK. App contains some of the described components/functions	The app has no chance of achieving its stated goal	Relevant, appropriate, coherent and correct	Comprehensive and concise; contains links to more information and resources	Ok, but often unclear, confusing, wrong	Developed by government, university or as above but larger in scale	6		In between 3 and 5	' 3-10	No	*** Average	2 - 4 Months	Occasionally (less than five times since downloading it; sometimes you reach for it to come to a diagnosis)	Disagree	Agree	I mind it. Most of the time I don’t have access to the internet on my phone	Yes		Yes
PProfessional97	Professional	English	Yes	on neglected tropical diseases, oncho, filiarisis etc		Occasionally. From 1- 3 case per month	I am not trained in dermatology but I have had some experience with Dermatology patients	Rural	High knowledge: I am an expert using my phone. It is a big part of my daily life	Colleague	No	Highly entertaining and fun, would stimulate repeat use	Very interesting, would engage user in repeat use	Allows complete tailoring to the individual’s preferences, retains all settings	Basic interactive features to function adequately	Well-targeted, with negligible issues	7	this requires training	Mostly functional with negligible problems	Easy to learn how to use the app	Easy to use or missing a negligible link	Mostly consistent/intuitive with negligible problems	8		Mostly clear, able to select/locate/read items	High quality/resolution graphics and visual design- mostly proportionate, stylistically consistent	High level of visual appeal- professionally designed	8		OK. App contains some of the described components/functions	OK. The app has clearly specified goals, which are achievable	Relevant, appropriate, coherent and correct	Offers a broad range of information, but has some gaps or unnecessary details; or has no links to more information and resources	Mostly clear, logical, correct, with negligible issues	Developed by government, university or as above but larger in scale	7		Maybe	' 3-10	Maybe	****	Days (< 7 days)	Rarely (or once or twice since downloading it; you manage to diagnose your patients without its help)	Agree	Agree	I’m up for it. Most of the time I have internet on my phone	No		Yes
PProfessional98	Professional	French	No		Not trained	Rarely. < 1 case per month	Not trained but experienced	Urban	Medium	School (Director, lecturer, schoolmate)	No	Highly entertaining and fun, would stimulate repeat use	Very interesting, would engage user in repeat use	Allows basic customisation to function adequately	Offers a variety of interactive features	Perfectly targeted, no issues found	8	RAS	Perfect/timely response; no technical bugs	Able to use app immediately; intuitive and simple	Perfectly logical, easy, clear and intuitive screen flow throughout, or offers shortcuts	Perfectly consistent and intuitive	10	RAS	Professional, simple, clear, logically organised, device display optimised. Every design component has a purpose	Very high quality/resolution graphics and visual design- proportionate, stylistically consistent throughout	As above + very attractive, memorable, stands out; use of colors enhances the app	10	RAS	Highly accurate description of the app components/features	The app has specific goals, which are highly likely to be achieved	Highly relevant, appropriate, coherent and correct	Comprehensive and concise; contains links to more information and resources	Perfectly clear, logical, correct	Developed by an international organization, nationally competitive government, or research funding.	10	RAS	Definitely	' 10-50	Maybe	***** One of the best apps I’ve used	Days (< 7 days)	Rarely (or once or twice since downloading it; you manage to diagnose your patients without its help)	Tout a fait d'accord	Tout a fait d'accord	I mind it. Most of the time I don’t have access to the internet on my phone	Non		Yes
PProfessional99	Professional	French	No		Not trained	Rarely. < 1 case per month	Not trained & not experienced	semi-Rural	Medium	Researcher	Yes	Moderately fun and entertaining, would entertain user for some time (5 to 10 minutes)	Moderately interesting; would engage user for some time (5 to 10 minutes)	Allows basic customisation to function adequately	Offers a variety of interactive features	Perfectly targeted, no issues found	6	Non	Perfect/timely response; no technical bugs	Easy to learn how to use the app	Perfectly logical, easy, clear and intuitive screen flow throughout, or offers shortcuts	Perfectly consistent and intuitive	5	Non	Mostly clear, able to select/locate/read items	Moderate quality graphics and visual design	High level of visual appeal- professionally designed	4	Non	OK. App contains some of the described components/functions	The app has clearly specified goals, which are achievable	Moderately relevant, appropriate, coherent and appears correct	Offers a broad range of information, but has some gaps or unnecessary details; or has no links to more information and resources	Mostly clear, logical, correct, with negligible issues	Developed by a small NGO/institution (hospital, centre, etc.)/funding body	5	Non	Definitely	> 50	Maybe	*** Average	Days (< 7 days)	Rarely (or once or twice since downloading it; you manage to diagnose your patients without its help)	D'accord	D'accord	I mind a lot. I hardly never have internet connection on my phone	Oui	Fulfuldé	Yes
PProfessional100	Professional	French	No		Not trained	Rarely. < 1 case per month	Not trained & not experienced	Urban	Medium	School (Director, lecturer, schoolmate)	Yes	Highly entertaining and fun, would stimulate repeat use	Very interesting, would engage user in repeat use	Allows complete tailoring to the individual’s preferences, retains all settings	Offers a variety of interactive features	Perfectly targeted, no issues found	9	Non	App works overall. Some technical problems need fixing/ slow at times	Easy to learn how to use the app	Perfectly logical, easy, clear and intuitive screen flow throughout, or offers shortcuts	Mostly consistent/intuitive with negligible problems	9	Non	Mostly clear, able to select/locate/read items	High quality/resolution graphics and visual design- mostly proportionate, stylistically consistent	High level of visual appeal- professionally designed	9	Non	Accurate. App contains most of the described components/features	The app has clearly specified goals, which are achievable	Relevant, appropriate, coherent and correct	Offers a broad range of information, but has some gaps or unnecessary details; or has no links to more information and resources	Mostly clear, logical, correct, with negligible issues	Developed by a small NGO/institution (hospital, centre, etc.)/funding body	9	Non	Definitely	> 50	Yes	***** One of the best apps I’ve used	Days (< 7 days)	Frequently (or every other day; you often reach for it to come to a diagnosis)	Tout a fait d'accord	Tout a fait d'accord	I mind a lot. I hardly never have internet connection on my phone	Non		Yes
PProfessional101	Professional	French	No		Not trained	Occasionnally. 1- 3 case per month	Not trained & not experienced	Rural	Medium	School (Director, lecturer, schoolmate)	No	Ok, fun enough to entertain for a brief time (less than 5 minutes)	Moderately interesting; would engage user for some time (5 to 10 minutes)	Keeps all parameters	Offers a variety of interactive features	Well-targeted, with negligible issues	7	Permettre l'ajout et partage d'expériences	App works overall. Some technical problems need fixing/ slow at times	Usable after some time and effort	Easy to use or missing a negligible link	Mostly consistent/intuitive with negligible problems	5	Aucune	Mostly clear, able to select/locate/read items	Moderate quality graphics and visual design	Some visual appeal- average, neither pleasant, nor unpleasant	5	Aucune	OK. App contains some of the described components/functions	OK. The app has clearly specified goals, which are achievable	Relevant, appropriate, coherent and correct	Offers a broad range of information, but has some gaps or unnecessary details; or has no links to more information and resources	Mostly clear, logical, correct, with negligible issues	Developed by a small NGO/institution (hospital, centre, etc.)/funding body	7	Aucune	Definitely	> 50	No	****	Days (< 7 days)	Rarely (or once or twice since downloading it; you manage to diagnose your patients without its help)	Tout a fait d'accord	Tout a fait d'accord	I mind it. Most of the time I don’t have access to the internet on my phone	Oui	Allemand , espagnol, chinois, Russe	Yes
PStudent01	Student	French	No		Not trained	Occasionnally. 1- 3 case per month	Not trained but experienced	Urban	High	School (Director, lecturer, schoolmate)	Yes	Dull, not funny nor entertaining	Very interesting, would engage user in repeat use	Allows basic customisation to function adequately	Basic interactive features to function adequately	Well-targeted, with negligible issues	6	Non	Some functions work, but lagging or contain major technical problems	Easy to learn how to use the app	Easy to use or missing a negligible link	Ok, with some inconsistent/confusing elements	6	Non	Satisfactory. Few problems with selecting/locating/reading items or with minor screen- size problems	Moderate quality graphics and visual design	Some visual appeal- average, neither pleasant, nor unpleasant	6	Non	OK. App contains some of the described components/functions	OK. The app has clearly specified goals, which are achievable	Moderately relevant, appropriate, coherent and appears correct	Ok, but not comprehensible	Ok, but often unclear, confusing, wrong	Developed by government, university or as above but larger in scale	6	Non	In between 3 and 5	' 3-10	Yes	****	Days (< 7 days)	Occasionally (less than five times since downloading it; sometimes you reach for it to come to a diagnosis)	D'accord	D'accord	I’m up for it. Most of the time I have internet on my phone	Oui	Toupouri	Yes
PStudent02	Student	French	No		Not trained	Rarely. < 1 case per month	Not trained & not experienced	Urban	Medium	Researcher	Yes	Moderately fun and entertaining, would entertain user for some time (5 to 10 minutes)	Moderately interesting; would engage user for some time (5 to 10 minutes)	Allows basic customisation to function adequately	Basic interactive features to function adequately	Perfectly targeted, no issues found	7	Ras	App works overall. Some technical problems need fixing/ slow at times	Easy to learn how to use the app	Easy to use or missing a negligible link	Ok, with some inconsistent/confusing elements	7	Ras	Satisfactory. Few problems with selecting/locating/reading items or with minor screen- size problems	High quality/resolution graphics and visual design- mostly proportionate, stylistically consistent	High level of visual appeal- professionally designed	9	Ras	Accurate. App contains most of the described components/features	The app has clearly specified goals, which are achievable	Relevant, appropriate, coherent and correct	Offers a broad range of information, but has some gaps or unnecessary details; or has no links to more information and resources	Mostly clear, logical, correct, with negligible issues	Developed by a small NGO/institution (hospital, centre, etc.)/funding body	8	Ras	Maybe	' 10-50	Maybe	****	Days (< 7 days)	Rarely (or once or twice since downloading it; you manage to diagnose your patients without its help)	D'accord	D'accord	I’m up for it. Most of the time I have internet on my phone	Oui	Foulfouldé,	Yes
PStudent03	Student	French	Yes	La leishmaniose cutané	6+months	Rarely. < 1 case per month	Not trained but experienced	Urban	High	via App Store (Apple, Google)	Yes	Moderately fun and entertaining, would entertain user for some time (5 to 10 minutes)	Mostly uninteresting	Allows basic customisation to function adequately	Basic interactive features to function adequately	Perfectly targeted, no issues found	6	En c qui concerne l'appli nous vous suggérons de rajouter les Pathologies puisse que les Pathologies sont peu nombreux	App works overall. Some technical problems need fixing/ slow at times	Able to use app immediately; intuitive and simple	Perfectly logical, easy, clear and intuitive screen flow throughout, or offers shortcuts	Mostly consistent/intuitive with negligible problems	5	Je suggère qu'on réinitialise certains fonctionnalité	Very bad design. Some options impossible to select/locate/read; device display not optimised	Low quality/resolution graphics, low quality visual design- disproportionate, stylistically inconsistent	As above + very attractive, memorable, stands out; use of colors enhances the app	3	Aka !	Misleading. The app does not contain components/functions described or there is no description	The app has no chance of achieving its stated goal	It’s irrelevant, inappropriate, incoherent and/or incorrect	Minimal or overwhelming information	Completely unclear, confusing, wrong or necessary but missing	Source identified but not legitimate or untrustworthy	1	Aka	Not at all	' 3-10	No	* One of the worst apps I’ve used	Days (< 7 days)	Frequently (or every other day; you often reach for it to come to a diagnosis)	Neutre	Neutre	I mind a lot. I hardly never have internet connection on my phone	Non		No
PStudent04	Student	French	Yes		6+months	Usually. >6 cases per month	Not trained but experienced	semi-Rural	Medium	Researcher	Yes	Ok, fun enough to entertain for a brief time (less than 5 minutes)	Moderately interesting; would engage user for some time (5 to 10 minutes)	Allows basic customisation to function adequately	Insufficient interactivity	Acceptable but I do not feel targeted by the app	6	Améliorez l'application	Mostly functional with negligible problems	Usable after some time and effort	Easy to use or missing a negligible link	Mostly consistent/intuitive with negligible problems	7	Prévoir beaucoup d'images	Mostly clear, able to select/locate/read items	Moderate quality graphics and visual design	High level of visual appeal- professionally designed	6	Augmentez l'attrait visuel	Accurate. App contains most of the described components/features	The app has clearly specified goals, which are achievable	Moderately relevant, appropriate, coherent and appears correct	Offers a broad range of information, but has some gaps or unnecessary details; or has no links to more information and resources	Mostly clear, logical, correct, with negligible issues	Developed by government, university or as above but larger in scale	8	Rien	Definitely	' 10-50	No	*** Average	Days (< 7 days)	Frequently (or every other day; you often reach for it to come to a diagnosis)	D'accord	Tout a fait d'accord	I mind a lot. I hardly never have internet connection on my phone	Oui	Fulfuldé	Yes
PStudent05	Student	French	No		Not trained	Occasionnally. 1- 3 case per month	Not trained & not experienced	Urban	Medium	Researcher	No	Ok, fun enough to entertain for a brief time (less than 5 minutes)	Very interesting, would engage user in repeat use	Keeps all parameters	Very high level of responsiveness through interactive features	Completely inappropriate/unclear/confusing	6	Aucune suggestion	App works overall. Some technical problems need fixing/ slow at times	Usable after some time and effort	Usable after some time and effort	Mostly consistent/intuitive with negligible problems	5	Aucune suggestion	Bad design. Random, unclear, some options difficult to select/locate/read	Moderate quality graphics and visual design	Some visual appeal- average, neither pleasant, nor unpleasant	7	Aucune suggestion	OK. App contains some of the described components/functions	OK. The app has clearly specified goals, which are achievable	Relevant, appropriate, coherent and correct	Offers a broad range of information, but has some gaps or unnecessary details; or has no links to more information and resources	Ok, but often unclear, confusing, wrong	Developed by a small NGO/institution (hospital, centre, etc.)/funding body	7	Aucune suggestion	Definitely	> 50	No	*** Average	Days (< 7 days)	Occasionally (less than five times since downloading it; sometimes you reach for it to come to a diagnosis)	D'accord	Tout a fait d'accord	I’m up for it. Most of the time I have internet on my phone	Non		Yes
PStudent06	Student	French	Yes	Connaître les causes du MTN/ ses signes/ symptômes et les moyens de la prises en charge	6+months	Frequently. 4-6 cases per month	Not trained & not experienced	Rural	Medium	Researcher	Yes	Moderately fun and entertaining, would entertain user for some time (5 to 10 minutes)	Very interesting, would engage user in repeat use	Allows basic customisation to function adequately	Offers a variety of interactive features	Acceptable but I do not feel targeted by the app	5	RAS	Some functions work, but lagging or contain major technical problems	Usable after a lot of time and effort	Usable after some time and effort	Often inconsistent/confusing	6	RAS	Satisfactory. Few problems with selecting/locating/reading items or with minor screen- size problems	Moderate quality graphics and visual design	Some visual appeal- average, neither pleasant, nor unpleasant	6	RAS	OK. App contains some of the described components/functions	OK. The app has clearly specified goals, which are achievable	Moderately relevant, appropriate, coherent and appears correct	Ok, but not comprehensible	Mostly clear, logical, correct, with negligible issues	Developed by a small NGO/institution (hospital, centre, etc.)/funding body	8	RAS	In between 3 and 5	' 3-10	No	*** Average	Days (< 7 days)	Occasionally (less than five times since downloading it; sometimes you reach for it to come to a diagnosis)	D'accord	D'accord	I don’t care. Sometimes I have internet on my phone	Oui		Yes
PStudent07	Student	French	No		Not trained	Rarely. < 1 case per month	Not trained & not experienced	Urban	Medium	School (Director, lecturer, schoolmate)	Yes	Dull, not funny nor entertaining	Moderately interesting; would engage user for some time (5 to 10 minutes)	Does not allow any customisation or requires setting to be input every time	Insufficient interactivity	Well-targeted, with negligible issues	10	Aucune	Mostly functional with negligible problems	Easy to learn how to use the app	Easy to use or missing a negligible link	Perfectly consistent and intuitive	10	Aucune	Professional, simple, clear, logically organised, device display optimised. Every design component has a purpose	High quality/resolution graphics and visual design- mostly proportionate, stylistically consistent	High level of visual appeal- professionally designed	10	Aucune	Highly accurate description of the app components/features	The app has clearly specified goals, which are achievable	Highly relevant, appropriate, coherent and correct	Comprehensive and concise; contains links to more information and resources	Perfectly clear, logical, correct	Developed by a small NGO/institution (hospital, centre, etc.)/funding body	10	Aucune	Definitely	> 50	Maybe	***** One of the best apps I’ve used	Days (< 7 days)	Rarely (or once or twice since downloading it; you manage to diagnose your patients without its help)	Tout a fait d'accord	Tout a fait d'accord	I mind a lot. I hardly never have internet connection on my phone	Non		Yes
PStudent08	Student	French	No		<6months	Frequently. 4-6 cases per month	Not trained but experienced	semi-Rural	Medium	Researcher	Yes	Ok, fun enough to entertain for a brief time (less than 5 minutes)	Moderately interesting; would engage user for some time (5 to 10 minutes)	Allows basic customisation to function adequately	Basic interactive features to function adequately	Acceptable but I do not feel targeted by the app	7	Rendre l'application plus adéquate	Some functions work, but lagging or contain major technical problems	Usable after a lot of time and effort	Usable after some time and effort	Mostly consistent/intuitive with negligible problems	6	Rendre l'application facile à être utilisé	Satisfactory. Few problems with selecting/locating/reading items or with minor screen- size problems	Moderate quality graphics and visual design	Some visual appeal- average, neither pleasant, nor unpleasant	5	Le graphisme et la conception visuelle doivent être claire	OK. App contains some of the described components/functions	OK. The app has clearly specified goals, which are achievable	Moderately relevant, appropriate, coherent and appears correct	Offers a broad range of information, but has some gaps or unnecessary details; or has no links to more information and resources	Perfectly clear, logical, correct	Appears to come from a legitimate source, but it cannot be verified	5	Les composantes doivent être claire	Maybe	' 3-10	Yes	*** Average	Days (< 7 days)	Occasionally (less than five times since downloading it; sometimes you reach for it to come to a diagnosis)	Tout a fait d'accord	Tout a fait d'accord	I mind it. Most of the time I don’t have access to the internet on my phone	Oui	Anglais et fulfuldé	Yes
PStudent09	Student	French	No		Not trained	Rarely. < 1 case per month	Not trained but experienced	Urban	Medium	School (Director, lecturer, schoolmate)	Yes	Dull, not funny nor entertaining	Moderately interesting; would engage user for some time (5 to 10 minutes)	Allows basic customisation to function adequately	Offers a variety of interactive features	Well-targeted, with negligible issues	7	Aucune	App works overall. Some technical problems need fixing/ slow at times	Usable after some time and effort	Usable after some time and effort	Often inconsistent/confusing	7	Aucune	Mostly clear, able to select/locate/read items	Moderate quality graphics and visual design	Some visual appeal- average, neither pleasant, nor unpleasant	7	Aucun	OK. App contains some of the described components/functions	The description lists some goals, but the app has very little chance of achieving them	Moderately relevant, appropriate, coherent and appears correct	Offers a broad range of information, but has some gaps or unnecessary details; or has no links to more information and resources	Mostly clear, logical, correct, with negligible issues	Developed by a small NGO/institution (hospital, centre, etc.)/funding body	7	Aucune	Maybe	' 3-10	Maybe	*** Average	Days (< 7 days)	Rarely (or once or twice since downloading it; you manage to diagnose your patients without its help)	D'accord	D'accord	I’m up for it. Most of the time I have internet on my phone	Oui	Anglais	Yes
PStudent10	Student	French	No		Not trained	Frequently. 4-6 cases per month	Not trained but experienced	Urban	Medium	Researcher	Yes	Dull, not funny nor entertaining	Moderately interesting; would engage user for some time (5 to 10 minutes)	Allows numerous options for customization	Offers a variety of interactive features	Well-targeted, with negligible issues	5	Il faut des questions orales	App works overall. Some technical problems need fixing/ slow at times	Easy to learn how to use the app	Usable after some time and effort	Mostly consistent/intuitive with negligible problems	6	Les questions doivent être compréhensible	Satisfactory. Few problems with selecting/locating/reading items or with minor screen- size problems	Moderate quality graphics and visual design	Some visual appeal- average, neither pleasant, nor unpleasant	6	Les questions doivent être facile	OK. App contains some of the described components/functions	OK. The app has clearly specified goals, which are achievable	Highly relevant, appropriate, coherent and correct	Offers a broad range of information, but has some gaps or unnecessary details; or has no links to more information and resources	Mostly clear, logical, correct, with negligible issues	Developed by government, university or as above but larger in scale	8	Les questions doivent être bien posé	Maybe	' 3-10	Maybe	*** Average	Days (< 7 days)	Occasionally (less than five times since downloading it; sometimes you reach for it to come to a diagnosis)	Tout a fait d'accord	Tout a fait d'accord	I mind it. Most of the time I don’t have access to the internet on my phone	Oui	Foulbe , chinois	Yes
PStudent11	Student	French	No		Not trained	Occasionnally. 1- 3 case per month	Not trained & not experienced	Urban	Medium	Researcher	No	Ok, fun enough to entertain for a brief time (less than 5 minutes)	Very interesting, would engage user in repeat use	Does not allow any customisation or requires setting to be input every time	Insufficient interactivity	Completely inappropriate/unclear/confusing	5	Aucune suggestion	Mostly functional with negligible problems	Easy to learn how to use the app	Usable after some time and effort	Mostly consistent/intuitive with negligible problems	7	Pas de suggestions	Mostly clear, able to select/locate/read items	High quality/resolution graphics and visual design- mostly proportionate, stylistically consistent	High level of visual appeal- professionally designed	7	Pas de suggestions	OK. App contains some of the described components/functions	The app has clearly specified goals, which are achievable	It’s irrelevant, inappropriate, incoherent and/or incorrect	Offers a broad range of information, but has some gaps or unnecessary details; or has no links to more information and resources	Perfectly clear, logical, correct	Developed by government, university or as above but larger in scale	8	Pas de suggestions	Definitely	' 3-10	No	*** Average	Days (< 7 days)	Rarely (or once or twice since downloading it; you manage to diagnose your patients without its help)	Tout a fait d'accord	Tout a fait d'accord	I mind it. Most of the time I don’t have access to the internet on my phone	Non		Yes
PStudent12	Student	French	No		Not trained	Rarely. < 1 case per month	Not trained & not experienced	Rural	Medium	via App Store (Apple, Google)	No	Dull, not funny nor entertaining	Very interesting, would engage user in repeat use	Allows numerous options for customization	Offers a variety of interactive features	Well-targeted, with negligible issues	6	Non pas des suggestions	App works overall. Some technical problems need fixing/ slow at times	Easy to learn how to use the app	Easy to use or missing a negligible link	Mostly consistent/intuitive with negligible problems	5	Non pas des suggestions	Satisfactory. Few problems with selecting/locating/reading items or with minor screen- size problems	Moderate quality graphics and visual design	High level of visual appeal- professionally designed	5	Pas d'idée	OK. App contains some of the described components/functions	OK. The app has clearly specified goals, which are achievable	Moderately relevant, appropriate, coherent and appears correct	Ok, but not comprehensible	Ok, but often unclear, confusing, wrong	Developed by a small NGO/institution (hospital, centre, etc.)/funding body	4	Pas des suggestions	Definitely	' 1-2	No	*** Average	Days (< 7 days)	Occasionally (less than five times since downloading it; sometimes you reach for it to come to a diagnosis)	D'accord	D'accord	I’m up for it. Most of the time I have internet on my phone	Oui	L'anglais, l'espagnol l'allemand, l'arabe	Yes
PStudent13	Student	French	No		Not trained	Rarely. < 1 case per month	Not trained & not experienced	semi-Rural	Medium	School (Director, lecturer, schoolmate)	No	Moderately fun and entertaining, would entertain user for some time (5 to 10 minutes)	Moderately interesting; would engage user for some time (5 to 10 minutes)	Allows numerous options for customization	Basic interactive features to function adequately	Acceptable but I do not feel targeted by the app	5	Non	Some functions work, but lagging or contain major technical problems	Easy to learn how to use the app	Usable after a lot of time and effort	Ok, with some inconsistent/confusing elements	7	Pas de suggestion	Satisfactory. Few problems with selecting/locating/reading items or with minor screen- size problems	Moderate quality graphics and visual design	Some visual appeal- average, neither pleasant, nor unpleasant	7	Pas de suggestion	OK. App contains some of the described components/functions	The app has clearly specified goals, which are achievable	Moderately relevant, appropriate, coherent and appears correct	Offers a broad range of information, but has some gaps or unnecessary details; or has no links to more information and resources	Mostly clear, logical, correct, with negligible issues	Developed by a small NGO/institution (hospital, centre, etc.)/funding body	8	Pas de suggestion	Maybe	' 3-10	Maybe	*** Average	Days (< 7 days)	Rarely (or once or twice since downloading it; you manage to diagnose your patients without its help)	Neutre	Neutre	I’m up for it. Most of the time I have internet on my phone	Oui	Anglais	Yes
PStudent14	Student	French	No		Not trained	Occasionnally. 1- 3 case per month	Not trained & not experienced	Urban	Medium	Researcher	Yes	Ok, fun enough to entertain for a brief time (less than 5 minutes)	Mostly uninteresting	Allows basic customisation to function adequately	Offers a variety of interactive features	Well-targeted, with negligible issues	8	Ras	Mostly functional with negligible problems	Usable after some time and effort	Usable after some time and effort	Ok, with some inconsistent/confusing elements	8	Ras	Mostly clear, able to select/locate/read items	Moderate quality graphics and visual design	Some visual appeal- average, neither pleasant, nor unpleasant	8	Ras	Accurate. App contains most of the described components/features	The app has clearly specified goals, which are achievable	Moderately relevant, appropriate, coherent and appears correct	Ok, but not comprehensible	Ok, but often unclear, confusing, wrong	Developed by a small NGO/institution (hospital, centre, etc.)/funding body	8	Ras	Definitely	> 50	No	*** Average	Days (< 7 days)	Rarely (or once or twice since downloading it; you manage to diagnose your patients without its help)	Neutre	Neutre	I’m up for it. Most of the time I have internet on my phone	Oui	Espagnol	Yes
PStudent15	Student	French	No		Not trained	Rarely. < 1 case per month	Not trained but experienced	Rural	High	via App Store (Apple, Google)	No	Moderately fun and entertaining, would entertain user for some time (5 to 10 minutes)	Moderately interesting; would engage user for some time (5 to 10 minutes)	Allows numerous options for customization	Offers a variety of interactive features	Well-targeted, with negligible issues	6	Pas des suggestions	Mostly functional with negligible problems	Easy to learn how to use the app	Easy to use or missing a negligible link	Mostly consistent/intuitive with negligible problems	7	Aucune idée	Mostly clear, able to select/locate/read items	High quality/resolution graphics and visual design- mostly proportionate, stylistically consistent	High level of visual appeal- professionally designed	7	Pas d'idée	Accurate. App contains most of the described components/features	The app has clearly specified goals, which are achievable	Relevant, appropriate, coherent and correct	Offers a broad range of information, but has some gaps or unnecessary details; or has no links to more information and resources	Mostly clear, logical, correct, with negligible issues	Developed by government, university or as above but larger in scale	7	Pas des suggestions	Definitely	' 10-50	Maybe	****	Days (< 7 days)	Frequently (or every other day; you often reach for it to come to a diagnosis)	D'accord	D'accord	I’m up for it. Most of the time I have internet on my phone	Oui	L'anglais l'espagnol l'allemand l'arabe	Yes
PStudent16	Student	French	No		Not trained	Rarely. < 1 case per month	Not trained but experienced	Rural	High	via App Store (Apple, Google)	Yes	Highly entertaining and fun, would stimulate repeat use	Very interesting, would engage user in repeat use	Keeps all parameters	Very high level of responsiveness through interactive features	Perfectly targeted, no issues found	10	Ne peut tonn pas faire cela comme une formation à fin d'avoir les experts dans le domaine des maladies mtn	Perfect/timely response; no technical bugs	Easy to learn how to use the app	Perfectly logical, easy, clear and intuitive screen flow throughout, or offers shortcuts	Perfectly consistent and intuitive	10	Ras	Professional, simple, clear, logically organised, device display optimised. Every design component has a purpose	Very high quality/resolution graphics and visual design- proportionate, stylistically consistent throughout	As above + very attractive, memorable, stands out; use of colors enhances the app	10	Ras	Highly accurate description of the app components/features	The app has specific goals, which are highly likely to be achieved	Highly relevant, appropriate, coherent and correct	Comprehensive and concise; contains links to more information and resources	Perfectly clear, logical, correct	Developed by an international organization, nationally competitive government, or research funding.	10	Ras	Definitely	> 50	No	***** One of the best apps I’ve used	Days (< 7 days)	Usually (or you barely visit a patient with a skin condition without using it)	Tout a fait d'accord	Tout a fait d'accord	I think it would be great. I always have internet on my phone	Oui	Arabe,	Yes
PStudent17	Student	French	No		Not trained	Rarely. < 1 case per month	Not trained but experienced	Rural	Medium	School (Director, lecturer, schoolmate)	Yes	Moderately fun and entertaining, would entertain user for some time (5 to 10 minutes)	Moderately interesting; would engage user for some time (5 to 10 minutes)	Allows numerous options for customization	Basic interactive features to function adequately	Well-targeted, with negligible issues	6	meilleures qualités d'images	App works overall. Some technical problems need fixing/ slow at times	Usable after some time and effort	Easy to use or missing a negligible link	Mostly consistent/intuitive with negligible problems	7	la mobilité des images	Satisfactory. Few problems with selecting/locating/reading items or with minor screen- size problems	Graphics appear amateur, very poor visual design- disproportionate, completely stylistically consistent	Some visual appeal- average, neither pleasant, nor unpleasant	5	améliorer la qualité du graphisme	Accurate. App contains most of the described components/features	The app has clearly specified goals, which are achievable	Relevant, appropriate, coherent and correct	Offers a broad range of information, but has some gaps or unnecessary details; or has no links to more information and resources	Ok, but often unclear, confusing, wrong	Developed by government, university or as above but larger in scale	6	la résolution de l'application	In between 1 and 3	' 1-2	No	*** Average	Days (< 7 days)	Occasionally (less than five times since downloading it; sometimes you reach for it to come to a diagnosis)	D'accord	D'accord	I mind it. Most of the time I don’t have access to the internet on my phone	Non		Yes
PStudent18	Student	French	No		Not trained	Rarely. < 1 case per month	Not trained but experienced	Rural	Medium	School (Director, lecturer, schoolmate)	Yes	Highly entertaining and fun, would stimulate repeat use	Very interesting, would engage user in repeat use	Keeps all parameters	Very high level of responsiveness through interactive features	Perfectly targeted, no issues found	9	Aucun	Perfect/timely response; no technical bugs	Able to use app immediately; intuitive and simple	Perfectly logical, easy, clear and intuitive screen flow throughout, or offers shortcuts	Perfectly consistent and intuitive	10	Très bonne application	Professional, simple, clear, logically organised, device display optimised. Every design component has a purpose	Very high quality/resolution graphics and visual design- proportionate, stylistically consistent throughout	As above + very attractive, memorable, stands out; use of colors enhances the app	10	Très bonne application	Highly accurate description of the app components/features	The app has specific goals, which are highly likely to be achieved	Highly relevant, appropriate, coherent and correct	Comprehensive and concise; contains links to more information and resources	Perfectly clear, logical, correct	Developed by an international organization, nationally competitive government, or research funding.	10	Bonne application	In between 3 and 5	' 10-50	Maybe	***** One of the best apps I’ve used	>4 months	Usually (or you barely visit a patient with a skin condition without using it)	Tout a fait d'accord	Tout a fait d'accord	I think it would be great. I always have internet on my phone	Non	Française	No
PStudent19	Student	French	Yes	Aspect de surveillance épidémiologique des MTN	<6months	Rarely. < 1 case per month	Not trained & not experienced	semi-Rural	High	School (Director, lecturer, schoolmate)	Yes	Dull, not funny nor entertaining	Mostly uninteresting	Keeps all parameters	Basic interactive features to function adequately	Perfectly targeted, no issues found	2	Pas de suggestions	Mostly functional with negligible problems	Able to use app immediately; intuitive and simple	Perfectly logical, easy, clear and intuitive screen flow throughout, or offers shortcuts	Mostly consistent/intuitive with negligible problems	4	Pas de suggestions	Satisfactory. Few problems with selecting/locating/reading items or with minor screen- size problems	Moderate quality graphics and visual design	Some visual appeal- average, neither pleasant, nor unpleasant	5	Pas de suggestions	OK. App contains some of the described components/functions	The app has clearly specified goals, which are achievable	It’s poor. Barely irrelevant, inappropriate, incoherent and/or incorrect	Ok, but not comprehensible	Mostly clear, logical, correct, with negligible issues	Developed by an international organization, nationally competitive government, or research funding.	2	Pas de suggestions	In between 3 and 5	' 10-50	No	*** Average	Days (< 7 days)	Occasionally (less than five times since downloading it; sometimes you reach for it to come to a diagnosis)	D'accord	Neutre	I mind a lot. I hardly never have internet connection on my phone	Oui	Fulbe	Yes
PStudent20	Student	French	No		Not trained	Rarely. < 1 case per month	Not trained & not experienced	Urban	Medium	Researcher	No	Dull, not funny nor entertaining	Not interesting	Allows insufficient customization	No interactive features	Completely inappropriate/unclear/confusing	3	Non	App broken	Complicated to use	Different sections within the app seem logically disconnected and confusing; navigation is difficult	Completely inconsistent/confusing	4	Non	Very bad design. Some options impossible to select/locate/read; device display not optimised	Graphics appear amateur, very poor visual design- disproportionate, completely stylistically consistent	No visual appeal, unpleasant to look at, poorly designed, clashing/mismatched colors	3	Non	Misleading. The app does not contain components/functions described or there is no description	The app has no chance of achieving its stated goal	It’s irrelevant, inappropriate, incoherent and/or incorrect	Minimal or overwhelming information	Completely unclear, confusing, wrong or necessary but missing	Source identified but not legitimate or untrustworthy	3	Non	In between 1 and 3	' 3-10	No	* One of the worst apps I’ve used	Days (< 7 days)	Rarely (or once or twice since downloading it; you manage to diagnose your patients without its help)	Tres en desaccord	D'accord	I mind it. Most of the time I don’t have access to the internet on my phone	Non	Anglais	No
PStudent21	Student	French	No		Not trained	Occasionnally. 1- 3 case per month	Not trained but experienced	Urban	Medium	Researcher	Yes	Moderately fun and entertaining, would entertain user for some time (5 to 10 minutes)	Moderately interesting; would engage user for some time (5 to 10 minutes)	Allows basic customisation to function adequately	Basic interactive features to function adequately	Well-targeted, with negligible issues	8	Moyennement	App works overall. Some technical problems need fixing/ slow at times	Easy to learn how to use the app	Perfectly logical, easy, clear and intuitive screen flow throughout, or offers shortcuts	Mostly consistent/intuitive with negligible problems	9	Bon	Mostly clear, able to select/locate/read items	Moderate quality graphics and visual design	High level of visual appeal- professionally designed	8	Bien	Accurate. App contains most of the described components/features	OK. The app has clearly specified goals, which are achievable	Moderately relevant, appropriate, coherent and appears correct	Offers a broad range of information, but has some gaps or unnecessary details; or has no links to more information and resources	Mostly clear, logical, correct, with negligible issues	Developed by a small NGO/institution (hospital, centre, etc.)/funding body	8	Assez bien	Definitely	> 50	Maybe	****	Days (< 7 days)	Occasionally (less than five times since downloading it; sometimes you reach for it to come to a diagnosis)	Tout a fait d'accord	D'accord	I mind it. Most of the time I don’t have access to the internet on my phone	Oui	Guiziga	Yes
PStudent22	Student	French	No		Not trained	Occasionnally. 1- 3 case per month	Not trained & not experienced	Urban	Medium	Researcher	Yes	Moderately fun and entertaining, would entertain user for some time (5 to 10 minutes)	Moderately interesting; would engage user for some time (5 to 10 minutes)	Keeps all parameters	Offers a variety of interactive features	Well-targeted, with negligible issues	9	Pas de suggestion pour l'instant	Perfect/timely response; no technical bugs	Able to use app immediately; intuitive and simple	Perfectly logical, easy, clear and intuitive screen flow throughout, or offers shortcuts	Perfectly consistent and intuitive	9	Non	Professional, simple, clear, logically organised, device display optimised. Every design component has a purpose	High quality/resolution graphics and visual design- mostly proportionate, stylistically consistent	As above + very attractive, memorable, stands out; use of colors enhances the app	10	Non	Highly accurate description of the app components/features	The app has clearly specified goals, which are achievable	Highly relevant, appropriate, coherent and correct	Comprehensive and concise; contains links to more information and resources	Mostly clear, logical, correct, with negligible issues	Developed by an international organization, nationally competitive government, or research funding.	10	Non	Definitely	' 10-50	Maybe	****	Days (< 7 days)	Occasionally (less than five times since downloading it; sometimes you reach for it to come to a diagnosis)	Tout a fait d'accord	Tout a fait d'accord	I think it would be great. I always have internet on my phone	Oui	Autre	Yes
PStudent23	Student	French	No		<6months	Occasionnally. 1- 3 case per month	Not trained & not experienced	Urban	Medium	via App Store (Apple, Google)	No	Boring	Mostly uninteresting	Does not allow any customisation or requires setting to be input every time	Basic interactive features to function adequately	Completely inappropriate/unclear/confusing	5	Est ce que l'application prescrit des médicaments ?	App broken	Usable after a lot of time and effort	Different sections within the app seem logically disconnected and confusing; navigation is difficult	Ok, with some inconsistent/confusing elements	6	Rien	Very bad design. Some options impossible to select/locate/read; device display not optimised	Moderate quality graphics and visual design	High level of visual appeal- professionally designed	4	Ras	Inaccurate. App contains very few of the described components/functions	The app has clearly specified goals, which are achievable	It’s irrelevant, inappropriate, incoherent and/or incorrect	Insufficient or possibly overwhelming	Completely unclear, confusing, wrong or necessary but missing	Source identified but not legitimate or untrustworthy	4	Ras	Not at all	' 3-10	No	*** Average	Days (< 7 days)	Rarely (or once or twice since downloading it; you manage to diagnose your patients without its help)	Neutre	Pas d'accord	I mind it. Most of the time I don’t have access to the internet on my phone	Oui	Ras	No
PStudent24	Student	French	No		Not trained	Occasionnally. 1- 3 case per month	Not trained & not experienced	Urban	Medium	via App Store (Apple, Google)	Yes	Moderately fun and entertaining, would entertain user for some time (5 to 10 minutes)	Moderately interesting; would engage user for some time (5 to 10 minutes)	Allows complete tailoring to the individual’s preferences, retains all settings	Basic interactive features to function adequately	Well-targeted, with negligible issues	7	L'accès doit être gratuit	App works overall. Some technical problems need fixing/ slow at times	Easy to learn how to use the app	Easy to use or missing a negligible link	Mostly consistent/intuitive with negligible problems	7	Tout est ok	Mostly clear, able to select/locate/read items	High quality/resolution graphics and visual design- mostly proportionate, stylistically consistent	High level of visual appeal- professionally designed	8	Tout est OK	Accurate. App contains most of the described components/features	The app has clearly specified goals, which are achievable	Relevant, appropriate, coherent and correct	Comprehensive and concise; contains links to more information and resources	Mostly clear, logical, correct, with negligible issues	Developed by government, university or as above but larger in scale	9	Ok	Definitely	' 10-50	Yes	*** Average	Days (< 7 days)	Frequently (or every other day; you often reach for it to come to a diagnosis)	Tout a fait d'accord	Tout a fait d'accord	I’m up for it. Most of the time I have internet on my phone	Oui	Espagnole	Yes
PStudent25	Student	French	No		Not trained	Rarely. < 1 case per month	Not trained & not experienced	Urban	Medium	School (Director, lecturer, schoolmate)	Yes	Ok, fun enough to entertain for a brief time (less than 5 minutes)	Ok, neither interesting nor uninteresting; would engage user for a brief time (less than 5 minutes)	Allows basic customisation to function adequately	Basic interactive features to function adequately	Acceptable but I do not feel targeted by the app	6	Rien à signaler	Mostly functional with negligible problems	Easy to learn how to use the app	Easy to use or missing a negligible link	Mostly consistent/intuitive with negligible problems	7	RAS	Mostly clear, able to select/locate/read items	Moderate quality graphics and visual design	Some visual appeal- average, neither pleasant, nor unpleasant	8	RAS	Accurate. App contains most of the described components/features	OK. The app has clearly specified goals, which are achievable	Moderately relevant, appropriate, coherent and appears correct	Offers a broad range of information, but has some gaps or unnecessary details; or has no links to more information and resources	Mostly clear, logical, correct, with negligible issues	Developed by a small NGO/institution (hospital, centre, etc.)/funding body	7	RAS	Definitely	' 10-50	Maybe	*** Average	Days (< 7 days)	Occasionally (less than five times since downloading it; sometimes you reach for it to come to a diagnosis)	D'accord	Neutre	I mind it. Most of the time I don’t have access to the internet on my phone	Oui	Chinois, espagnol, arabe, allemand, portuguais	Yes
PStudent26	Student	French	No		Not trained	Occasionnally. 1- 3 case per month	Not trained but experienced	semi-Rural	Medium	Researcher	Yes	Highly entertaining and fun, would stimulate repeat use	Mostly uninteresting	Allows basic customisation to function adequately	Offers a variety of interactive features	Well-targeted, with negligible issues	8	Je Propre que vous parlez des malades en général	App works overall. Some technical problems need fixing/ slow at times	Easy to learn how to use the app	Usable after a lot of time and effort	Mostly consistent/intuitive with negligible problems	8	Avoir une boîte pour choisir	Satisfactory. Few problems with selecting/locating/reading items or with minor screen- size problems	High quality/resolution graphics and visual design- mostly proportionate, stylistically consistent	High level of visual appeal- professionally designed	7	Pas de suggestions plus tôt parfaite	Accurate. App contains most of the described components/features	The app has clearly specified goals, which are achievable	Moderately relevant, appropriate, coherent and appears correct	Offers a broad range of information, but has some gaps or unnecessary details; or has no links to more information and resources	Ok, but often unclear, confusing, wrong	Developed by government, university or as above but larger in scale	9	Non	In between 3 and 5	' 10-50	No	***** One of the best apps I’ve used	Days (< 7 days)	Frequently (or every other day; you often reach for it to come to a diagnosis)	Tout a fait d'accord	D'accord	I’m up for it. Most of the time I have internet on my phone	Oui	Toupouri, Massa	Yes
PStudent27	Student	French	No		Not trained	Rarely. < 1 case per month	Not trained but experienced	Urban	Medium	Researcher	Yes	Dull, not funny nor entertaining	Mostly uninteresting	Allows basic customisation to function adequately	Basic interactive features to function adequately	Well-targeted, with negligible issues	8	plus de détails au niveau du suivi	Perfect/timely response; no technical bugs	Easy to learn how to use the app	Perfectly logical, easy, clear and intuitive screen flow throughout, or offers shortcuts	Mostly consistent/intuitive with negligible problems	7	géré les problèmes négligeable	Professional, simple, clear, logically organised, device display optimised. Every design component has a purpose	Moderate quality graphics and visual design	Some visual appeal- average, neither pleasant, nor unpleasant	9	mettre les graphiques de haute qualité	Accurate. App contains most of the described components/features	OK. The app has clearly specified goals, which are achievable	Moderately relevant, appropriate, coherent and appears correct	Comprehensive and concise; contains links to more information and resources	Ok, but often unclear, confusing, wrong	Developed by a small NGO/institution (hospital, centre, etc.)/funding body	3	Améliorer les images	Maybe	' 3-10	Yes	***** One of the best apps I’ve used	Days (< 7 days)	Usually (or you barely visit a patient with a skin condition without using it)	D'accord	Tout a fait d'accord	I mind it. Most of the time I don’t have access to the internet on my phone	Oui	haoussa, arabe	Yes
PStudent28	Student	French	Yes		<6months	Occasionnally. 1- 3 case per month	Not trained & not experienced	semi-Rural	Low	Researcher	No	Moderately fun and entertaining, would entertain user for some time (5 to 10 minutes)	Mostly uninteresting	Does not allow any customisation or requires setting to be input every time	Basic interactive features to function adequately	Well-targeted, with negligible issues	8	RAS	Mostly functional with negligible problems	Able to use app immediately; intuitive and simple	Perfectly logical, easy, clear and intuitive screen flow throughout, or offers shortcuts	Perfectly consistent and intuitive	8	RAS	Mostly clear, able to select/locate/read items	High quality/resolution graphics and visual design- mostly proportionate, stylistically consistent	As above + very attractive, memorable, stands out; use of colors enhances the app	9	RAS	Highly accurate description of the app components/features	The app has specific goals, which are highly likely to be achieved	Highly relevant, appropriate, coherent and correct	Comprehensive and concise; contains links to more information and resources	Perfectly clear, logical, correct	Developed by an international organization, nationally competitive government, or research funding.	9	RAS	Definitely	> 50	Yes	***** One of the best apps I’ve used	Days (< 7 days)	Usually (or you barely visit a patient with a skin condition without using it)	Tout a fait d'accord	D'accord	I mind it. Most of the time I don’t have access to the internet on my phone	Oui	Fulfulde, espagnol et allemand	Yes
PStudent29	Student	French	Yes		6+months	Rarely. < 1 case per month	Not trained & not experienced	Urban	High	School (Director, lecturer, schoolmate)	No	Moderately fun and entertaining, would entertain user for some time (5 to 10 minutes)	Mostly uninteresting	Allows basic customisation to function adequately	Insufficient interactivity	Acceptable but I do not feel targeted by the app	5	RAS	App works overall. Some technical problems need fixing/ slow at times	Complicated to use	Easy to use or missing a negligible link	Mostly consistent/intuitive with negligible problems	5	RAS	Satisfactory. Few problems with selecting/locating/reading items or with minor screen- size problems	Moderate quality graphics and visual design	High level of visual appeal- professionally designed	5	RAS	OK. App contains some of the described components/functions	OK. The app has clearly specified goals, which are achievable	Moderately relevant, appropriate, coherent and appears correct	Ok, but not comprehensible	Ok, but often unclear, confusing, wrong	Developed by a small NGO/institution (hospital, centre, etc.)/funding body	5	RAS	Maybe	' 10-50	No	*** Average	Days (< 7 days)	Occasionally (less than five times since downloading it; sometimes you reach for it to come to a diagnosis)	D'accord	D'accord	I’m up for it. Most of the time I have internet on my phone	Non		Yes
PStudent30	Student	French	Yes		<6months	Occasionnally. 1- 3 case per month	Trained or experienced	Urban	Medium	Researcher	Yes	Highly entertaining and fun, would stimulate repeat use	Mostly uninteresting	Allows basic customisation to function adequately	Offers a variety of interactive features	Well-targeted, with negligible issues	6	Non	Mostly functional with negligible problems	Easy to learn how to use the app	Perfectly logical, easy, clear and intuitive screen flow throughout, or offers shortcuts	Perfectly consistent and intuitive	8	Non	Professional, simple, clear, logically organised, device display optimised. Every design component has a purpose	Very high quality/resolution graphics and visual design- proportionate, stylistically consistent throughout	High level of visual appeal- professionally designed	8	Non	Highly accurate description of the app components/features	The app has specific goals, which are highly likely to be achieved	Highly relevant, appropriate, coherent and correct	Comprehensive and concise; contains links to more information and resources	Perfectly clear, logical, correct	Developed by an international organization, nationally competitive government, or research funding.	8	Non	Definitely	' 3-10	No	*** Average	Days (< 7 days)	Occasionally (less than five times since downloading it; sometimes you reach for it to come to a diagnosis)	Tout a fait d'accord	Tout a fait d'accord	I’m up for it. Most of the time I have internet on my phone	Oui	Mboum	Yes
PStudent31	Student	French	No		Not trained	Rarely. < 1 case per month	Not trained & not experienced	semi-Rural	Medium	School (Director, lecturer, schoolmate)	Yes	Highly entertaining and fun, would stimulate repeat use	Very interesting, would engage user in repeat use	Allows complete tailoring to the individual’s preferences, retains all settings	Offers a variety of interactive features	Well-targeted, with negligible issues	4	Nous aimerions que les images doivent être plus visibles	App works overall. Some technical problems need fixing/ slow at times	Usable after a lot of time and effort	Usable after some time and effort	Mostly consistent/intuitive with negligible problems	6	Revoir les images crédit l'ouverture est lente	Mostly clear, able to select/locate/read items	High quality/resolution graphics and visual design- mostly proportionate, stylistically consistent	High level of visual appeal- professionally designed	6	Cette partie doit être corrigé	Accurate. App contains most of the described components/features	OK. The app has clearly specified goals, which are achievable	Relevant, appropriate, coherent and correct	Comprehensive and concise; contains links to more information and resources	Perfectly clear, logical, correct	Source identified but not legitimate or untrustworthy	7	La fiabilité doit être corrigé	Maybe	' 3-10	Yes	****	Days (< 7 days)	Frequently (or every other day; you often reach for it to come to a diagnosis)	D'accord	Tout a fait d'accord	I mind it. Most of the time I don’t have access to the internet on my phone	Oui	En espagnol	Yes
PStudent32	Student	French	No		Not trained	Rarely. < 1 case per month	Not trained but experienced	semi-Rural	Medium	via App Store (Apple, Google)	Yes	Ok, fun enough to entertain for a brief time (less than 5 minutes)	Ok, neither interesting nor uninteresting; would engage user for a brief time (less than 5 minutes)	Allows basic customisation to function adequately	Basic interactive features to function adequately	Well-targeted, with negligible issues	8	Plus d'images sur les affections	Perfect/timely response; no technical bugs	Easy to learn how to use the app	Easy to use or missing a negligible link	Mostly consistent/intuitive with negligible problems	8	Difficulté à défiler les images	Mostly clear, able to select/locate/read items	High quality/resolution graphics and visual design- mostly proportionate, stylistically consistent	High level of visual appeal- professionally designed	8	Non pas de suggestions	Accurate. App contains most of the described components/features	The app has specific goals, which are highly likely to be achieved	Highly relevant, appropriate, coherent and correct	Offers a broad range of information, but has some gaps or unnecessary details; or has no links to more information and resources	Mostly clear, logical, correct, with negligible issues	Developed by an international organization, nationally competitive government, or research funding.	9	Pas de suggestions	Definitely	' 10-50	Yes	****	Days (< 7 days)	Occasionally (less than five times since downloading it; sometimes you reach for it to come to a diagnosis)	Tout a fait d'accord	Tout a fait d'accord	I mind it. Most of the time I don’t have access to the internet on my phone	Oui	Espagnol	Yes
PStudent33	Student	French	No		Not trained	Occasionnally. 1- 3 case per month	Not trained but experienced	Urban	Medium	Researcher	No	Ok, fun enough to entertain for a brief time (less than 5 minutes)	Mostly uninteresting	Allows insufficient customization	No interactive features	Well-targeted, with negligible issues	8	Avoir plus d'options de personnalisation et des possibilités de retour d'information pour améliorer les contenus.	Mostly functional with negligible problems	Easy to learn how to use the app	Easy to use or missing a negligible link	Ok, with some inconsistent/confusing elements	8	Trouver plus de moyens facilitateur pour une efficacité.	Mostly clear, able to select/locate/read items	Moderate quality graphics and visual design	Some visual appeal- average, neither pleasant, nor unpleasant	8	Avoir une variété de couleurs selon les cas des MTN.	Accurate. App contains most of the described components/features	The app has clearly specified goals, which are achievable	Moderately relevant, appropriate, coherent and appears correct	Offers a broad range of information, but has some gaps or unnecessary details; or has no links to more information and resources	Ok, but often unclear, confusing, wrong	Developed by a small NGO/institution (hospital, centre, etc.)/funding body	8	R A S	In between 3 and 5	> 50	No	*** Average	Days (< 7 days)	Occasionally (less than five times since downloading it; sometimes you reach for it to come to a diagnosis)	D'accord	D'accord	I mind it. Most of the time I don’t have access to the internet on my phone	Oui	Fulfuldé	Yes
PStudent34	Student	French	No		<6months	Frequently. 4-6 cases per month	Not trained but experienced	semi-Rural	Medium	Researcher	Yes	Moderately fun and entertaining, would entertain user for some time (5 to 10 minutes)	Moderately interesting; would engage user for some time (5 to 10 minutes)	Allows numerous options for customization	Very high level of responsiveness through interactive features	Well-targeted, with negligible issues	9	Non	Mostly functional with negligible problems	Easy to learn how to use the app	Easy to use or missing a negligible link	Mostly consistent/intuitive with negligible problems	9	Non	Mostly clear, able to select/locate/read items	High quality/resolution graphics and visual design- mostly proportionate, stylistically consistent	High level of visual appeal- professionally designed	9	Non	Accurate. App contains most of the described components/features	The app has clearly specified goals, which are achievable	Relevant, appropriate, coherent and correct	Offers a broad range of information, but has some gaps or unnecessary details; or has no links to more information and resources	Mostly clear, logical, correct, with negligible issues	Developed by government, university or as above but larger in scale	10	Non	In between 3 and 5	' 10-50	Yes	*** Average	Days (< 7 days)	Frequently (or every other day; you often reach for it to come to a diagnosis)	D'accord	D'accord	I’m up for it. Most of the time I have internet on my phone	Oui	Toupouri et Massa	Yes
PStudent35	Student	French	No		Not trained	Rarely. < 1 case per month	Not trained & not experienced	Urban	Medium	Researcher	Yes	Highly entertaining and fun, would stimulate repeat use	Very interesting, would engage user in repeat use	Allows complete tailoring to the individual’s preferences, retains all settings	Basic interactive features to function adequately	Well-targeted, with negligible issues	5	Pas de suggestion	Perfect/timely response; no technical bugs	Easy to learn how to use the app	Easy to use or missing a negligible link	Mostly consistent/intuitive with negligible problems	8	Pas de suggestion	Professional, simple, clear, logically organised, device display optimised. Every design component has a purpose	Very high quality/resolution graphics and visual design- proportionate, stylistically consistent throughout	High level of visual appeal- professionally designed	8	Amélioration de l'application	Accurate. App contains most of the described components/features	The app has specific goals, which are highly likely to be achieved	Highly relevant, appropriate, coherent and correct	Comprehensive and concise; contains links to more information and resources	Perfectly clear, logical, correct	Developed by government, university or as above but larger in scale	8	Aucun	Definitely	' 10-50	No	***** One of the best apps I’ve used	Days (< 7 days)	Frequently (or every other day; you often reach for it to come to a diagnosis)	D'accord	Tout a fait d'accord	I mind a lot. I hardly never have internet connection on my phone	Non		Yes
PStudent36	Student	French	No		Not trained	Rarely. < 1 case per month	Not trained but experienced	Urban	High	School (Director, lecturer, schoolmate)	Yes	Moderately fun and entertaining, would entertain user for some time (5 to 10 minutes)	Very interesting, would engage user in repeat use	Allows complete tailoring to the individual’s preferences, retains all settings	Offers a variety of interactive features	Acceptable but I do not feel targeted by the app	8	Assez bien	Mostly functional with negligible problems	Able to use app immediately; intuitive and simple	Perfectly logical, easy, clear and intuitive screen flow throughout, or offers shortcuts	Perfectly consistent and intuitive	8	Bien	Mostly clear, able to select/locate/read items	High quality/resolution graphics and visual design- mostly proportionate, stylistically consistent	High level of visual appeal- professionally designed	9	Très bien	Highly accurate description of the app components/features	The app has clearly specified goals, which are achievable	Moderately relevant, appropriate, coherent and appears correct	Ok, but not comprehensible	Ok, but often unclear, confusing, wrong	Developed by government, university or as above but larger in scale	8	Assez bien	In between 3 and 5	' 3-10	Maybe	****	Weeks (< 4 weeks)	Rarely (or once or twice since downloading it; you manage to diagnose your patients without its help)	Tout a fait d'accord	Tout a fait d'accord	I’m up for it. Most of the time I have internet on my phone	Oui	Guiziga	Yes
PStudent37	Student	French	No		Not trained	Occasionnally. 1- 3 case per month	Not trained & not experienced	semi-Rural	Medium	Researcher	No	Highly entertaining and fun, would stimulate repeat use	Very interesting, would engage user in repeat use	Allows complete tailoring to the individual’s preferences, retains all settings	Offers a variety of interactive features	Acceptable but I do not feel targeted by the app	8	Non	Mostly functional with negligible problems	Easy to learn how to use the app	Easy to use or missing a negligible link	Mostly consistent/intuitive with negligible problems	6	Pas pour le moment	Satisfactory. Few problems with selecting/locating/reading items or with minor screen- size problems	Moderate quality graphics and visual design	High level of visual appeal- professionally designed	5	Pas pour le moment	Accurate. App contains most of the described components/features	OK. The app has clearly specified goals, which are achievable	Moderately relevant, appropriate, coherent and appears correct	Ok, but not comprehensible	Ok, but often unclear, confusing, wrong	Developed by a small NGO/institution (hospital, centre, etc.)/funding body	5	Pas de soucis	Maybe	' 1-2	No	*** Average	Days (< 7 days)	Rarely (or once or twice since downloading it; you manage to diagnose your patients without its help)	Tout a fait d'accord	D'accord	I mind a lot. I hardly never have internet connection on my phone	Non		Yes
PStudent38	Student	French	No		<6months	Occasionnally. 1- 3 case per month	Not trained & not experienced	Rural	High	via App Store (Apple, Google)	No	Ok, fun enough to entertain for a brief time (less than 5 minutes)	Mostly uninteresting	Allows basic customisation to function adequately	Offers a variety of interactive features	Completely inappropriate/unclear/confusing	10	Rien pour le moment	Perfect/timely response; no technical bugs	Easy to learn how to use the app	Easy to use or missing a negligible link	Mostly consistent/intuitive with negligible problems	7	Ras	Satisfactory. Few problems with selecting/locating/reading items or with minor screen- size problems	High quality/resolution graphics and visual design- mostly proportionate, stylistically consistent	As above + very attractive, memorable, stands out; use of colors enhances the app	6	Bien	OK. App contains some of the described components/functions	The app has clearly specified goals, which are achievable	It’s poor. Barely irrelevant, inappropriate, incoherent and/or incorrect	Minimal or overwhelming information	Mostly clear, logical, correct, with negligible issues	Developed by a small NGO/institution (hospital, centre, etc.)/funding body	7	Bon	Definitely	' 3-10	Yes	***** One of the best apps I’ve used	Days (< 7 days)	Rarely (or once or twice since downloading it; you manage to diagnose your patients without its help)	Tout a fait d'accord	D'accord	I mind a lot. I hardly never have internet connection on my phone	Oui	Chinois espagnol	Yes
PStudent39	Student	French	No		Not trained	Occasionnally. 1- 3 case per month	Not trained & not experienced	Urban	Medium	Researcher	Yes	Highly entertaining and fun, would stimulate repeat use	Mostly uninteresting	Allows numerous options for customization	Basic interactive features to function adequately	Acceptable but I do not feel targeted by the app	8	Non je ne pas	App works overall. Some technical problems need fixing/ slow at times	Easy to learn how to use the app	Usable after some time and effort	Ok, with some inconsistent/confusing elements	7	Non	Satisfactory. Few problems with selecting/locating/reading items or with minor screen- size problems	Moderate quality graphics and visual design	As above + very attractive, memorable, stands out; use of colors enhances the app	8	Non	Accurate. App contains most of the described components/features	OK. The app has clearly specified goals, which are achievable	Relevant, appropriate, coherent and correct	Ok, but not comprehensible	Mostly clear, logical, correct, with negligible issues	Developed by government, university or as above but larger in scale	7	Non	Definitely	' 10-50	Maybe	****	Days (< 7 days)	Frequently (or every other day; you often reach for it to come to a diagnosis)	Tout a fait d'accord	Tout a fait d'accord	I mind a lot. I hardly never have internet connection on my phone	Non		Yes
PStudent40	Student	French	No		Not trained	Occasionnally. 1- 3 case per month	Not trained & not experienced	Urban	Medium	School (Director, lecturer, schoolmate)	No	Highly entertaining and fun, would stimulate repeat use	Very interesting, would engage user in repeat use	Allows basic customisation to function adequately	Offers a variety of interactive features	Well-targeted, with negligible issues	7	Parler des autres pathologie autres que la démagogie	Mostly functional with negligible problems	Easy to learn how to use the app	Easy to use or missing a negligible link	Perfectly consistent and intuitive	8	Non	Mostly clear, able to select/locate/read items	High quality/resolution graphics and visual design- mostly proportionate, stylistically consistent	Some visual appeal- average, neither pleasant, nor unpleasant	7	Pas de suggestions	Inaccurate. App contains very few of the described components/functions	OK. The app has clearly specified goals, which are achievable	Relevant, appropriate, coherent and correct	Offers a broad range of information, but has some gaps or unnecessary details; or has no links to more information and resources	Mostly clear, logical, correct, with negligible issues	Developed by a small NGO/institution (hospital, centre, etc.)/funding body	6	Non pas de suggestions	Maybe	' 10-50	Maybe	***** One of the best apps I’ve used	Days (< 7 days)	Frequently (or every other day; you often reach for it to come to a diagnosis)	D'accord	D'accord	I think it would be great. I always have internet on my phone	Oui		Yes
PStudent41	Student	French	No		Not trained	Occasionnally. 1- 3 case per month	Not trained but experienced	Urban	High	School (Director, lecturer, schoolmate)	Yes	Moderately fun and entertaining, would entertain user for some time (5 to 10 minutes)	Very interesting, would engage user in repeat use	Allows insufficient customization	Insufficient interactivity	Perfectly targeted, no issues found	6	Il faut améliorer la section glossaire. Elle ne contient suffisamment de définitions	Mostly functional with negligible problems	Easy to learn how to use the app	Perfectly logical, easy, clear and intuitive screen flow throughout, or offers shortcuts	Perfectly consistent and intuitive	8	Ajouter plus de fonctionnalités	Mostly clear, able to select/locate/read items	Moderate quality graphics and visual design	Some visual appeal- average, neither pleasant, nor unpleasant	7	Améliorer l'esthétique qu'il soit plus attrayante	Highly accurate description of the app components/features	The app has clearly specified goals, which are achievable	Relevant, appropriate, coherent and correct	Comprehensive and concise; contains links to more information and resources	Mostly clear, logical, correct, with negligible issues	Developed by a small NGO/institution (hospital, centre, etc.)/funding body	5	Non	Maybe	' 10-50	Maybe	****	Days (< 7 days)	Usually (or you barely visit a patient with a skin condition without using it)	D'accord	D'accord	I mind it. Most of the time I don’t have access to the internet on my phone	Non		Yes
PStudent42	Student	French	No		Not trained	Occasionnally. 1- 3 case per month	Not trained but experienced	Urban	High	via App Store (Apple, Google)	Yes	Highly entertaining and fun, would stimulate repeat use	Very interesting, would engage user in repeat use	Allows insufficient customization	Basic interactive features to function adequately	Well-targeted, with negligible issues	7	Personnaliser l'application sur les points : Ajuster la luminosité, la taille de police, rendre plus interactive	Perfect/timely response; no technical bugs	Easy to learn how to use the app	Easy to use or missing a negligible link	Mostly consistent/intuitive with negligible problems	8	Améliorer l'interaction avec l'application	Professional, simple, clear, logically organised, device display optimised. Every design component has a purpose	High quality/resolution graphics and visual design- mostly proportionate, stylistically consistent	High level of visual appeal- professionally designed	8	Réajuster la cohérence stylistique	Accurate. App contains most of the described components/features	OK. The app has clearly specified goals, which are achievable	Relevant, appropriate, coherent and correct	Offers a broad range of information, but has some gaps or unnecessary details; or has no links to more information and resources	Mostly clear, logical, correct, with negligible issues	Source identified but not legitimate or untrustworthy	8	Améliorer les fonctionnalités	In between 3 and 5	> 50	Maybe	***** One of the best apps I’ve used	Days (< 7 days)	Frequently (or every other day; you often reach for it to come to a diagnosis)	Tout a fait d'accord	Tout a fait d'accord	I mind it. Most of the time I don’t have access to the internet on my phone	Non		Yes
PStudent43	Student	French	Yes		<6months	Occasionnally. 1- 3 case per month	Not trained & not experienced	Urban	Medium	Researcher	No	Moderately fun and entertaining, would entertain user for some time (5 to 10 minutes)	Ok, neither interesting nor uninteresting; would engage user for a brief time (less than 5 minutes)	Allows insufficient customization	Basic interactive features to function adequately	Completely inappropriate/unclear/confusing	4	Ras	App works overall. Some technical problems need fixing/ slow at times	Usable after some time and effort	Usable after some time and effort	Often inconsistent/confusing	5	Ras	Satisfactory. Few problems with selecting/locating/reading items or with minor screen- size problems	Moderate quality graphics and visual design	Some visual appeal- average, neither pleasant, nor unpleasant	6	Ras	OK. App contains some of the described components/functions	The app has clearly specified goals, which are achievable	It’s poor. Barely irrelevant, inappropriate, incoherent and/or incorrect	Insufficient or possibly overwhelming	Mostly clear, logical, correct, with negligible issues	Developed by a small NGO/institution (hospital, centre, etc.)/funding body	4	Ras	In between 1 and 3	' 1-2	No	*** Average	Days (< 7 days)	Occasionally (less than five times since downloading it; sometimes you reach for it to come to a diagnosis)	Neutre	Neutre	I mind a lot. I hardly never have internet connection on my phone	Oui	Les differentes langues du pays	Yes
PStudent44	Student	French	Yes	Elle est très contagieuse	6+months	Occasionnally. 1- 3 case per month	Not trained & not experienced	Urban	Medium	Colleague	No	Boring	Ok, neither interesting nor uninteresting; would engage user for a brief time (less than 5 minutes)	Allows numerous options for customization	Basic interactive features to function adequately	Acceptable but I do not feel targeted by the app	5	Pas de suggestions Pas de suggestions	Some functions work, but lagging or contain major technical problems	Easy to learn how to use the app	Easy to use or missing a negligible link	Mostly consistent/intuitive with negligible problems	5	Pas de suggestions	Mostly clear, able to select/locate/read items	Moderate quality graphics and visual design	Some visual appeal- average, neither pleasant, nor unpleasant	5	Pas de suggestions	Highly accurate description of the app components/features	The app has clearly specified goals, which are achievable	Moderately relevant, appropriate, coherent and appears correct	Offers a broad range of information, but has some gaps or unnecessary details; or has no links to more information and resources	Mostly clear, logical, correct, with negligible issues	Developed by government, university or as above but larger in scale	5	Pas de suggestions	Definitely	' 10-50	No	****	Days (< 7 days)	Occasionally (less than five times since downloading it; sometimes you reach for it to come to a diagnosis)	D'accord	D'accord	I mind it. Most of the time I don’t have access to the internet on my phone	Oui	Allemand	Yes
PStudent45	Student	French	No		Not trained	Rarely. < 1 case per month	Not trained & not experienced	Urban	Medium	Researcher	Yes	Moderately fun and entertaining, would entertain user for some time (5 to 10 minutes)	Very interesting, would engage user in repeat use	Allows numerous options for customization	Basic interactive features to function adequately	Well-targeted, with negligible issues	7	Application specique	App works overall. Some technical problems need fixing/ slow at times	Easy to learn how to use the app	Easy to use or missing a negligible link	Mostly consistent/intuitive with negligible problems	7	Fonctionnalité precise	Satisfactory. Few problems with selecting/locating/reading items or with minor screen- size problems	Very high quality/resolution graphics and visual design- proportionate, stylistically consistent throughout	High level of visual appeal- professionally designed	8	Bien fait	OK. App contains some of the described components/functions	The description lists some goals, but the app has very little chance of achieving them	Moderately relevant, appropriate, coherent and appears correct	Ok, but not comprehensible	Ok, but often unclear, confusing, wrong	Developed by a small NGO/institution (hospital, centre, etc.)/funding body	7	Satisfaisant	Maybe	' 1-2	Yes	****	Weeks (< 4 weeks)	Occasionally (less than five times since downloading it; sometimes you reach for it to come to a diagnosis)	D'accord	D'accord	I’m up for it. Most of the time I have internet on my phone	Oui		No
PStudent46	Student	French	Yes		6+months	Rarely. < 1 case per month	Trained or experienced	Urban	Medium	via App Store (Apple, Google)	No	Highly entertaining and fun, would stimulate repeat use	Mostly uninteresting	Allows numerous options for customization	Offers a variety of interactive features	Well-targeted, with negligible issues	8	Je n'ai pas encore des suggestions	Perfect/timely response; no technical bugs	Easy to learn how to use the app	Perfectly logical, easy, clear and intuitive screen flow throughout, or offers shortcuts	Perfectly consistent and intuitive	7	Pas de suggestions	Professional, simple, clear, logically organised, device display optimised. Every design component has a purpose	Moderate quality graphics and visual design	As above + very attractive, memorable, stands out; use of colors enhances the app	7	Non nous n'avons pas de suggestions	OK. App contains some of the described components/functions	The app has specific goals, which are highly likely to be achieved	Relevant, appropriate, coherent and correct	Comprehensive and concise; contains links to more information and resources	Mostly clear, logical, correct, with negligible issues	Developed by government, university or as above but larger in scale	7	Non je n'ai pas de suggestions	Definitely	' 10-50	Maybe	*** Average	Days (< 7 days)	Frequently (or every other day; you often reach for it to come to a diagnosis)	D'accord	D'accord	I mind a lot. I hardly never have internet connection on my phone	Non		Yes
PStudent47	Student	French	No		Not trained	Frequently. 4-6 cases per month	Not trained & not experienced	semi-Rural	Medium	Researcher	Yes	Highly entertaining and fun, would stimulate repeat use	Very interesting, would engage user in repeat use	Allows numerous options for customization	Basic interactive features to function adequately	Perfectly targeted, no issues found	9	Aucune pour le moment	Mostly functional with negligible problems	Usable after some time and effort	Easy to use or missing a negligible link	Mostly consistent/intuitive with negligible problems	8	Aucune pour le moment	Mostly clear, able to select/locate/read items	High quality/resolution graphics and visual design- mostly proportionate, stylistically consistent	As above + very attractive, memorable, stands out; use of colors enhances the app	8	Aucune	Accurate. App contains most of the described components/features	The app has specific goals, which are highly likely to be achieved	Highly relevant, appropriate, coherent and correct	Comprehensive and concise; contains links to more information and resources	Mostly clear, logical, correct, with negligible issues	Developed by an international organization, nationally competitive government, or research funding.	9	Aucune	Definitely	' 10-50	Maybe	****	Days (< 7 days)	Frequently (or every other day; you often reach for it to come to a diagnosis)	Tout a fait d'accord	Tout a fait d'accord	I mind a lot. I hardly never have internet connection on my phone	Oui	Chinoise	Yes
PStudent48	Student	French	No		<6months	Rarely. < 1 case per month	Not trained but experienced	Urban	Medium	Researcher	No	Ok, fun enough to entertain for a brief time (less than 5 minutes)	Mostly uninteresting	Allows basic customisation to function adequately	Basic interactive features to function adequately	Acceptable but I do not feel targeted by the app	8	Quels est l avantages de cette application	App works overall. Some technical problems need fixing/ slow at times	Usable after some time and effort	Usable after some time and effort	Often inconsistent/confusing	8	Non	Satisfactory. Few problems with selecting/locating/reading items or with minor screen- size problems	High quality/resolution graphics and visual design- mostly proportionate, stylistically consistent	Some visual appeal- average, neither pleasant, nor unpleasant	8	Non	OK. App contains some of the described components/functions	OK. The app has clearly specified goals, which are achievable	Moderately relevant, appropriate, coherent and appears correct	Offers a broad range of information, but has some gaps or unnecessary details; or has no links to more information and resources	Ok, but often unclear, confusing, wrong	Appears to come from a legitimate source, but it cannot be verified	8	Non	In between 3 and 5	' 10-50	No	* One of the worst apps I’ve used	Days (< 7 days)	Rarely (or once or twice since downloading it; you manage to diagnose your patients without its help)	Tout a fait d'accord	Tout a fait d'accord	I’m up for it. Most of the time I have internet on my phone	Oui		Yes
PStudent49	Student	French	No		Not trained	Occasionnally. 1- 3 case per month	Not trained & not experienced	semi-Rural	Medium	via App Store (Apple, Google)	Yes	Ok, fun enough to entertain for a brief time (less than 5 minutes)	Mostly uninteresting	Allows basic customisation to function adequately	Basic interactive features to function adequately	Well-targeted, with negligible issues	4	Intéressant	Some functions work, but lagging or contain major technical problems	Complicated to use	Different sections within the app seem logically disconnected and confusing; navigation is difficult	Ok, with some inconsistent/confusing elements	5	Couteux	Satisfactory. Few problems with selecting/locating/reading items or with minor screen- size problems	Moderate quality graphics and visual design	Some visual appeal- average, neither pleasant, nor unpleasant	4	Non convainquant	OK. App contains some of the described components/functions	The description lists some goals, but the app has very little chance of achieving them	Moderately relevant, appropriate, coherent and appears correct	Comprehensive and concise; contains links to more information and resources	Completely unclear, confusing, wrong or necessary but missing	Source identified but not legitimate or untrustworthy	3	Ren paresseux	Maybe	' 3-10	No	*** Average	Days (< 7 days)	Rarely (or once or twice since downloading it; you manage to diagnose your patients without its help)	Tout a fait d'accord	D'accord	I mind a lot. I hardly never have internet connection on my phone	Non		Yes
PStudent50	Student	French	No		Not trained	Usually. >6 cases per month	Not trained & not experienced	semi-Rural	Medium	Researcher	Yes	Dull, not funny nor entertaining	Mostly uninteresting	Allows basic customisation to function adequately	Basic interactive features to function adequately	Acceptable but I do not feel targeted by the app	8	Non	Some functions work, but lagging or contain major technical problems	Complicated to use	Usable after a lot of time and effort	Ok, with some inconsistent/confusing elements	8	Non	Satisfactory. Few problems with selecting/locating/reading items or with minor screen- size problems	Moderate quality graphics and visual design	Some visual appeal- average, neither pleasant, nor unpleasant	9	Non	Accurate. App contains most of the described components/features	The app has clearly specified goals, which are achievable	Relevant, appropriate, coherent and correct	Comprehensive and concise; contains links to more information and resources	Mostly clear, logical, correct, with negligible issues	Developed by a small NGO/institution (hospital, centre, etc.)/funding body	9	Non	Definitely	' 10-50	Yes	***** One of the best apps I’ve used	Days (< 7 days)	Frequently (or every other day; you often reach for it to come to a diagnosis)	D'accord	D'accord	I’m up for it. Most of the time I have internet on my phone	Oui		No
PStudent51	Student	French	No		Not trained	Rarely. < 1 case per month	Not trained & not experienced	Urban	Medium	via App Store (Apple, Google)	Yes	Moderately fun and entertaining, would entertain user for some time (5 to 10 minutes)	Mostly uninteresting	Allows insufficient customization	Insufficient interactivity	Acceptable but I do not feel targeted by the app	4	Quel est l'importance de cette application ?	Mostly functional with negligible problems	Usable after some time and effort	Usable after a lot of time and effort	Mostly consistent/intuitive with negligible problems	6	Non	Satisfactory. Few problems with selecting/locating/reading items or with minor screen- size problems	Low quality/resolution graphics, low quality visual design- disproportionate, stylistically inconsistent	Some visual appeal- average, neither pleasant, nor unpleasant	4	Non	OK. App contains some of the described components/functions	OK. The app has clearly specified goals, which are achievable	Moderately relevant, appropriate, coherent and appears correct	Ok, but not comprehensible	Mostly unclear, confusing, wrong	Appears to come from a legitimate source, but it cannot be verified	3	Non	In between 3 and 5	' 3-10	Yes	*** Average	Days (< 7 days)	Rarely (or once or twice since downloading it; you manage to diagnose your patients without its help)	Neutre	D'accord	I’m up for it. Most of the time I have internet on my phone	Oui		No
PStudent52	Student	French	No		Not trained	Rarely. < 1 case per month	Not trained & not experienced	semi-Rural	Medium	via App Store (Apple, Google)	No	Moderately fun and entertaining, would entertain user for some time (5 to 10 minutes)	Moderately interesting; would engage user for some time (5 to 10 minutes)	Allows basic customisation to function adequately	Offers a variety of interactive features	Well-targeted, with negligible issues	7	Pas de suggestions	App works overall. Some technical problems need fixing/ slow at times	Usable after some time and effort	Usable after some time and effort	Mostly consistent/intuitive with negligible problems	6	Pas de suggestions	Satisfactory. Few problems with selecting/locating/reading items or with minor screen- size problems	Moderate quality graphics and visual design	Some visual appeal- average, neither pleasant, nor unpleasant	6	Pas de suggestions	OK. App contains some of the described components/functions	OK. The app has clearly specified goals, which are achievable	Moderately relevant, appropriate, coherent and appears correct	Ok, but not comprehensible	Mostly clear, logical, correct, with negligible issues	Developed by a small NGO/institution (hospital, centre, etc.)/funding body	6	Pas de suggestions	In between 3 and 5	> 50	Maybe	****	Days (< 7 days)	Rarely (or once or twice since downloading it; you manage to diagnose your patients without its help)	D'accord	D'accord	I mind a lot. I hardly never have internet connection on my phone	Non		Yes
PStudent53	Student	French	No		6+months	Rarely. < 1 case per month	Not trained & not experienced	Urban	Medium	School (Director, lecturer, schoolmate)	No	Boring	Moderately interesting; would engage user for some time (5 to 10 minutes)	Allows insufficient customization	Insufficient interactivity	Perfectly targeted, no issues found	4	Je n'ai pas de suggestions	Perfect/timely response; no technical bugs	Easy to learn how to use the app	Perfectly logical, easy, clear and intuitive screen flow throughout, or offers shortcuts	Perfectly consistent and intuitive	8	Je n'ai pas de suggestions	Professional, simple, clear, logically organised, device display optimised. Every design component has a purpose	Very high quality/resolution graphics and visual design- proportionate, stylistically consistent throughout	Some visual appeal- average, neither pleasant, nor unpleasant	3	Pas de suggestions	Accurate. App contains most of the described components/features	The description lists some goals, but the app has very little chance of achieving them	Moderately relevant, appropriate, coherent and appears correct	Comprehensive and concise; contains links to more information and resources	Perfectly clear, logical, correct	Developed by a small NGO/institution (hospital, centre, etc.)/funding body	7	Pas de suggestions	Not at all	' 1-2	No	****	Days (< 7 days)	Rarely (or once or twice since downloading it; you manage to diagnose your patients without its help)	D'accord	Tout a fait d'accord	I mind a lot. I hardly never have internet connection on my phone	Oui	Anglais	Yes
PStudent54	Student	French	No		Not trained	Rarely. < 1 case per month	Trained or experienced	Rural	Medium	via App Store (Apple, Google)	No	Moderately fun and entertaining, would entertain user for some time (5 to 10 minutes)	Moderately interesting; would engage user for some time (5 to 10 minutes)	Allows numerous options for customization	Offers a variety of interactive features	Well-targeted, with negligible issues	7	Non	App works overall. Some technical problems need fixing/ slow at times	Easy to learn how to use the app	Easy to use or missing a negligible link	Mostly consistent/intuitive with negligible problems	8	Non	Mostly clear, able to select/locate/read items	High quality/resolution graphics and visual design- mostly proportionate, stylistically consistent	High level of visual appeal- professionally designed	8	Non	Accurate. App contains most of the described components/features	OK. The app has clearly specified goals, which are achievable	Moderately relevant, appropriate, coherent and appears correct	Ok, but not comprehensible	Ok, but often unclear, confusing, wrong	Developed by a small NGO/institution (hospital, centre, etc.)/funding body	8	Non	In between 3 and 5	' 10-50	No	****	Days (< 7 days)	Frequently (or every other day; you often reach for it to come to a diagnosis)	D'accord	D'accord	I’m up for it. Most of the time I have internet on my phone	Non		Yes
PStudent55	Student	French	No		Not trained	Rarely. < 1 case per month	Not trained & not experienced	Urban	Medium	School (Director, lecturer, schoolmate)	No	Moderately fun and entertaining, would entertain user for some time (5 to 10 minutes)	Moderately interesting; would engage user for some time (5 to 10 minutes)	Allows basic customisation to function adequately	Offers a variety of interactive features	Acceptable but I do not feel targeted by the app	6	Pas de suggestions	Some functions work, but lagging or contain major technical problems	Usable after some time and effort	Usable after a lot of time and effort	Ok, with some inconsistent/confusing elements	6	Pas de suggestions	Bad design. Random, unclear, some options difficult to select/locate/read	Low quality/resolution graphics, low quality visual design- disproportionate, stylistically inconsistent	Some visual appeal- average, neither pleasant, nor unpleasant	5	Pas de suggestions	Accurate. App contains most of the described components/features	OK. The app has clearly specified goals, which are achievable	Relevant, appropriate, coherent and correct	Offers a broad range of information, but has some gaps or unnecessary details; or has no links to more information and resources	Ok, but often unclear, confusing, wrong	Developed by a small NGO/institution (hospital, centre, etc.)/funding body	7	Pas de suggestions	Definitely	> 50	Maybe	****	Days (< 7 days)	Rarely (or once or twice since downloading it; you manage to diagnose your patients without its help)	D'accord	D'accord	I mind it. Most of the time I don’t have access to the internet on my phone	Non		Yes
PStudent56	Student	French	No		Not trained	Rarely. < 1 case per month	Not trained & not experienced	Urban	Medium	via App Store (Apple, Google)	No	Dull, not funny nor entertaining	Mostly uninteresting	Allows basic customisation to function adequately	Basic interactive features to function adequately	Acceptable but I do not feel targeted by the app	7	Pas de suggestion	App works overall. Some technical problems need fixing/ slow at times	Usable after some time and effort	Usable after some time and effort	Mostly consistent/intuitive with negligible problems	7	Pas de suggestion	Mostly clear, able to select/locate/read items	Moderate quality graphics and visual design	High level of visual appeal- professionally designed	7	Pas de suggestion	OK. App contains some of the described components/functions	The app has clearly specified goals, which are achievable	Moderately relevant, appropriate, coherent and appears correct	Offers a broad range of information, but has some gaps or unnecessary details; or has no links to more information and resources	Mostly clear, logical, correct, with negligible issues	Developed by a small NGO/institution (hospital, centre, etc.)/funding body	7	Pas de suggestion	In between 3 and 5	' 10-50	No	*** Average	Days (< 7 days)	Rarely (or once or twice since downloading it; you manage to diagnose your patients without its help)	D'accord	D'accord	I’m up for it. Most of the time I have internet on my phone	Oui		Yes
PStudent57	Student	French	No		Not trained	Occasionnally. 1- 3 case per month	Not trained & not experienced	Urban	Medium	School (Director, lecturer, schoolmate)	No	Boring	Mostly uninteresting	Allows insufficient customization	Insufficient interactivity	Acceptable but I do not feel targeted by the app	2	Pas de suggestions	App broken	Usable after a lot of time and effort	Usable after a lot of time and effort	Mostly consistent/intuitive with negligible problems	3	Pas de suggestions	Satisfactory. Few problems with selecting/locating/reading items or with minor screen- size problems	Low quality/resolution graphics, low quality visual design- disproportionate, stylistically inconsistent	Little visual appeal- poorly designed, bad use of colors, visually boring	2	Pas de suggestions	Inaccurate. App contains very few of the described components/functions	The description lists some goals, but the app has very little chance of achieving them	Moderately relevant, appropriate, coherent and appears correct	Ok, but not comprehensible	Completely unclear, confusing, wrong or necessary but missing	Developed by a small NGO/institution (hospital, centre, etc.)/funding body	2	Pas de suggestions	In between 1 and 3	' 1-2	Yes	*** Average	Days (< 7 days)	Occasionally (less than five times since downloading it; sometimes you reach for it to come to a diagnosis)	Neutre	Neutre	I mind it. Most of the time I don’t have access to the internet on my phone	Non		Yes
PStudent58	Student	French	No		<6months	Usually. >6 cases per month	Not trained but experienced	Urban	Medium	via App Store (Apple, Google)	No	Moderately fun and entertaining, would entertain user for some time (5 to 10 minutes)	Mostly uninteresting	Does not allow any customisation or requires setting to be input every time	No interactive features	Completely inappropriate/unclear/confusing	7	Je comprends pas l'application	App broken	Usable after a lot of time and effort	Perfectly logical, easy, clear and intuitive screen flow throughout, or offers shortcuts	Often inconsistent/confusing	5	C'est trop compliqué	Satisfactory. Few problems with selecting/locating/reading items or with minor screen- size problems	Moderate quality graphics and visual design	Little visual appeal- poorly designed, bad use of colors, visually boring	4	C'est un peu difficile	OK. App contains some of the described components/functions	The app has clearly specified goals, which are achievable	Relevant, appropriate, coherent and correct	Offers a broad range of information, but has some gaps or unnecessary details; or has no links to more information and resources	Mostly unclear, confusing, wrong	Developed by a small NGO/institution (hospital, centre, etc.)/funding body	4	Pas compréhensible	Definitely	' 3-10	Maybe	***** One of the best apps I’ve used	Days (< 7 days)	Rarely (or once or twice since downloading it; you manage to diagnose your patients without its help)	D'accord	D'accord	I mind a lot. I hardly never have internet connection on my phone	Non	Non	Yes
PStudent59	Student	French	No		Not trained	Occasionnally. 1- 3 case per month	Not trained & not experienced	Urban	Medium	School (Director, lecturer, schoolmate)	No	Ok, fun enough to entertain for a brief time (less than 5 minutes)	Moderately interesting; would engage user for some time (5 to 10 minutes)	Allows insufficient customization	Insufficient interactivity	Acceptable but I do not feel targeted by the app	4	Compris	Some functions work, but lagging or contain major technical problems	Usable after a lot of time and effort	Usable after a lot of time and effort	Ok, with some inconsistent/confusing elements	3	Compris	Mostly clear, able to select/locate/read items	Moderate quality graphics and visual design	Some visual appeal- average, neither pleasant, nor unpleasant	9	Bonne	Highly accurate description of the app components/features	The app has clearly specified goals, which are achievable	Relevant, appropriate, coherent and correct	Comprehensive and concise; contains links to more information and resources	Mostly clear, logical, correct, with negligible issues	Developed by a small NGO/institution (hospital, centre, etc.)/funding body	9	Bonne	Definitely	> 50	Maybe	****	Days (< 7 days)	Occasionally (less than five times since downloading it; sometimes you reach for it to come to a diagnosis)	Tout a fait d'accord	Tout a fait d'accord	I mind a lot. I hardly never have internet connection on my phone	Non		Yes
PStudent60	Student	French	No		Not trained	Rarely. < 1 case per month	Not trained & not experienced	semi-Rural	High	School (Director, lecturer, schoolmate)	No	Ok, fun enough to entertain for a brief time (less than 5 minutes)	Moderately interesting; would engage user for some time (5 to 10 minutes)	Allows insufficient customization	Basic interactive features to function adequately	Well-targeted, with negligible issues	4	Non	Mostly functional with negligible problems	Easy to learn how to use the app	Easy to use or missing a negligible link	Ok, with some inconsistent/confusing elements	3	Non	Mostly clear, able to select/locate/read items	High quality/resolution graphics and visual design- mostly proportionate, stylistically consistent	High level of visual appeal- professionally designed	5	Non	Accurate. App contains most of the described components/features	The app has clearly specified goals, which are achievable	Relevant, appropriate, coherent and correct	Offers a broad range of information, but has some gaps or unnecessary details; or has no links to more information and resources	Mostly clear, logical, correct, with negligible issues	Appears to come from a legitimate source, but it cannot be verified	5	Non	Maybe	' 3-10	No	*** Average	Days (< 7 days)	Frequently (or every other day; you often reach for it to come to a diagnosis)	Neutre	D'accord	I don’t care. Sometimes I have internet on my phone	Oui		Yes
PStudent61	Student	French	No		Not trained	Occasionnally. 1- 3 case per month	Not trained & not experienced	Urban	High	School (Director, lecturer, schoolmate)	No	Dull, not funny nor entertaining	Mostly uninteresting	Allows insufficient customization	Offers a variety of interactive features	Completely inappropriate/unclear/confusing	5	Rien	Some functions work, but lagging or contain major technical problems	Complicated to use	Usable after a lot of time and effort	Perfectly consistent and intuitive	6	Rien	Very bad design. Some options impossible to select/locate/read; device display not optimised	Low quality/resolution graphics, low quality visual design- disproportionate, stylistically inconsistent	Little visual appeal- poorly designed, bad use of colors, visually boring	4	Rien	Misleading. The app does not contain components/functions described or there is no description	The description lists some goals, but the app has very little chance of achieving them	It’s poor. Barely irrelevant, inappropriate, incoherent and/or incorrect	Minimal or overwhelming information	Mostly unclear, confusing, wrong	Source identified but not legitimate or untrustworthy	6	Rien	Maybe	' 1-2	No	*** Average	Days (< 7 days)	Occasionally (less than five times since downloading it; sometimes you reach for it to come to a diagnosis)	Neutre	Neutre	I don’t care. Sometimes I have internet on my phone	Oui	Anglais	Yes
PStudent62	Student	French	No		Not trained	Rarely. < 1 case per month	Not trained but experienced	Rural	High	Researcher	No	Dull, not funny nor entertaining	Very interesting, would engage user in repeat use	Does not allow any customisation or requires setting to be input every time	Offers a variety of interactive features	Completely inappropriate/unclear/confusing	5	Rien	Some functions work, but lagging or contain major technical problems	Usable after a lot of time and effort	Usable after a lot of time and effort	Ok, with some inconsistent/confusing elements	4	Rien	Satisfactory. Few problems with selecting/locating/reading items or with minor screen- size problems	Low quality/resolution graphics, low quality visual design- disproportionate, stylistically inconsistent	Little visual appeal- poorly designed, bad use of colors, visually boring	6	Rien	Accurate. App contains most of the described components/features	OK. The app has clearly specified goals, which are achievable	Moderately relevant, appropriate, coherent and appears correct	Offers a broad range of information, but has some gaps or unnecessary details; or has no links to more information and resources	Ok, but often unclear, confusing, wrong	Developed by a small NGO/institution (hospital, centre, etc.)/funding body	4	Rien	Maybe	' 3-10	No	*** Average	Weeks (< 4 weeks)	Occasionally (less than five times since downloading it; sometimes you reach for it to come to a diagnosis)	D'accord	Pas d'accord	I mind it. Most of the time I don’t have access to the internet on my phone	Oui		Yes
PStudent63	Student	French	No		Not trained	Rarely. < 1 case per month	Not trained but experienced	Urban	High	School (Director, lecturer, schoolmate)	No	Moderately fun and entertaining, would entertain user for some time (5 to 10 minutes)	Moderately interesting; would engage user for some time (5 to 10 minutes)	Allows basic customisation to function adequately	Offers a variety of interactive features	Well-targeted, with negligible issues	5	Bien préciser l'importance de l'application dans les questionnaires	Perfect/timely response; no technical bugs	Able to use app immediately; intuitive and simple	Perfectly logical, easy, clear and intuitive screen flow throughout, or offers shortcuts	Mostly consistent/intuitive with negligible problems	7	Non	Professional, simple, clear, logically organised, device display optimised. Every design component has a purpose	High quality/resolution graphics and visual design- mostly proportionate, stylistically consistent	High level of visual appeal- professionally designed	7	Non	Accurate. App contains most of the described components/features	The app has clearly specified goals, which are achievable	Relevant, appropriate, coherent and correct	Ok, but not comprehensible	Mostly clear, logical, correct, with negligible issues	Developed by government, university or as above but larger in scale	9	Non	Definitely	' 3-10	Maybe	****	Days (< 7 days)	Occasionally (less than five times since downloading it; sometimes you reach for it to come to a diagnosis)	Neutre	Neutre	I’m up for it. Most of the time I have internet on my phone	Oui		Yes
PStudent64	Student	French	No		Not trained	Rarely. < 1 case per month	Not trained & not experienced	Urban	Low	via App Store (Apple, Google)	No	Moderately fun and entertaining, would entertain user for some time (5 to 10 minutes)	Moderately interesting; would engage user for some time (5 to 10 minutes)	Allows numerous options for customization	Offers a variety of interactive features	Well-targeted, with negligible issues	5	Bien	Mostly functional with negligible problems	Easy to learn how to use the app	Easy to use or missing a negligible link	Ok, with some inconsistent/confusing elements	6	Super	Mostly clear, able to select/locate/read items	High quality/resolution graphics and visual design- mostly proportionate, stylistically consistent	High level of visual appeal- professionally designed	6	Bon	Accurate. App contains most of the described components/features	The app has clearly specified goals, which are achievable	Relevant, appropriate, coherent and correct	Offers a broad range of information, but has some gaps or unnecessary details; or has no links to more information and resources	Mostly clear, logical, correct, with negligible issues	Developed by a small NGO/institution (hospital, centre, etc.)/funding body	6	Cool	Definitely	' 10-50	Yes	****	Days (< 7 days)	Occasionally (less than five times since downloading it; sometimes you reach for it to come to a diagnosis)	D'accord	D'accord	I’m up for it. Most of the time I have internet on my phone	Oui	Allemand, Espagnol	Yes
PStudent65	Student	French	No		Not trained	Rarely. < 1 case per month	Not trained & not experienced	Urban	Medium	via App Store (Apple, Google)	No	Highly entertaining and fun, would stimulate repeat use	Mostly uninteresting	Keeps all parameters	Offers a variety of interactive features	Perfectly targeted, no issues found	5	Non	Perfect/timely response; no technical bugs	Complicated to use	Different sections within the app seem logically disconnected and confusing; navigation is difficult	Perfectly consistent and intuitive	7	Non	Mostly clear, able to select/locate/read items	Very high quality/resolution graphics and visual design- proportionate, stylistically consistent throughout	High level of visual appeal- professionally designed	8	Non	Misleading. The app does not contain components/functions described or there is no description	The app has no chance of achieving its stated goal	Highly relevant, appropriate, coherent and correct	Ok, but not comprehensible	Perfectly clear, logical, correct	Developed by an international organization, nationally competitive government, or research funding.	6	Non	Definitely	None	No	*** Average	Days (< 7 days)	Rarely (or once or twice since downloading it; you manage to diagnose your patients without its help)	D'accord	Neutre	I’m up for it. Most of the time I have internet on my phone	Oui		Yes
PStudent66	Student	French	No		Not trained	Frequently. 4-6 cases per month	Trained or experienced	semi-Rural	High	Researcher	No	Ok, fun enough to entertain for a brief time (less than 5 minutes)	Mostly uninteresting	Does not allow any customisation or requires setting to be input every time	No interactive features	Completely inappropriate/unclear/confusing	2	Non	Some functions work, but lagging or contain major technical problems	Usable after a lot of time and effort	Different sections within the app seem logically disconnected and confusing; navigation is difficult	Completely inconsistent/confusing	2	Non	Bad design. Random, unclear, some options difficult to select/locate/read	Graphics appear amateur, very poor visual design- disproportionate, completely stylistically consistent	No visual appeal, unpleasant to look at, poorly designed, clashing/mismatched colors	1	Non	Inaccurate. App contains very few of the described components/functions	OK. The app has clearly specified goals, which are achievable	It’s poor. Barely irrelevant, inappropriate, incoherent and/or incorrect	Offers a broad range of information, but has some gaps or unnecessary details; or has no links to more information and resources	Ok, but often unclear, confusing, wrong	Appears to come from a legitimate source, but it cannot be verified	1	Non	Not at all	' 3-10	Yes	*** Average	Days (< 7 days)	Rarely (or once or twice since downloading it; you manage to diagnose your patients without its help)	Pas d'accord	Tres en desaccord	I mind it. Most of the time I don’t have access to the internet on my phone	Oui		Yes
PStudent67	Student	French	No		Not trained	Frequently. 4-6 cases per month	Not trained but experienced	Rural	High	via App Store (Apple, Google)	No	Highly entertaining and fun, would stimulate repeat use	Very interesting, would engage user in repeat use	Keeps all parameters	Very high level of responsiveness through interactive features	Perfectly targeted, no issues found	10	Très bonne application	Perfect/timely response; no technical bugs	Able to use app immediately; intuitive and simple	Perfectly logical, easy, clear and intuitive screen flow throughout, or offers shortcuts	Perfectly consistent and intuitive	10	Très bonne application	Professional, simple, clear, logically organised, device display optimised. Every design component has a purpose	Very high quality/resolution graphics and visual design- proportionate, stylistically consistent throughout	As above + very attractive, memorable, stands out; use of colors enhances the app	10	Bonne application	Highly accurate description of the app components/features	The app has specific goals, which are highly likely to be achieved	Highly relevant, appropriate, coherent and correct	Comprehensive and concise; contains links to more information and resources	Perfectly clear, logical, correct	Developed by an international organization, nationally competitive government, or research funding.	10	Bon	Definitely	> 50	No	***** One of the best apps I’ve used	Days (< 7 days)	Usually (or you barely visit a patient with a skin condition without using it)	Tout a fait d'accord	Tout a fait d'accord	I think it would be great. I always have internet on my phone	Oui	En Allemand	Yes
PStudent68	Student	French	No		Not trained	Rarely. < 1 case per month	Not trained but experienced	Urban	Medium	School (Director, lecturer, schoolmate)	No	Moderately fun and entertaining, would entertain user for some time (5 to 10 minutes)	Moderately interesting; would engage user for some time (5 to 10 minutes)	Allows complete tailoring to the individual’s preferences, retains all settings	Offers a variety of interactive features	Well-targeted, with negligible issues	8	Non	App works overall. Some technical problems need fixing/ slow at times	Easy to learn how to use the app	Perfectly logical, easy, clear and intuitive screen flow throughout, or offers shortcuts	Mostly consistent/intuitive with negligible problems	8	Non	Mostly clear, able to select/locate/read items	High quality/resolution graphics and visual design- mostly proportionate, stylistically consistent	High level of visual appeal- professionally designed	7	Non	OK. App contains some of the described components/functions	The app has clearly specified goals, which are achievable	Moderately relevant, appropriate, coherent and appears correct	Offers a broad range of information, but has some gaps or unnecessary details; or has no links to more information and resources	Mostly clear, logical, correct, with negligible issues	Developed by government, university or as above but larger in scale	7	Non	Maybe	' 3-10	No	****	Days (< 7 days)	Occasionally (less than five times since downloading it; sometimes you reach for it to come to a diagnosis)	Neutre	Neutre	I’m up for it. Most of the time I have internet on my phone	Non		Yes
PStudent69	Student	French	No		Not trained	Rarely. < 1 case per month	Not trained & not experienced	Rural	Low	School (Director, lecturer, schoolmate)	No	Highly entertaining and fun, would stimulate repeat use	Very interesting, would engage user in repeat use	Allows insufficient customization	Basic interactive features to function adequately	Perfectly targeted, no issues found	10	Non pas de suggestions	Perfect/timely response; no technical bugs	Usable after a lot of time and effort	Perfectly logical, easy, clear and intuitive screen flow throughout, or offers shortcuts	Perfectly consistent and intuitive	8	Pas de suggestions	Satisfactory. Few problems with selecting/locating/reading items or with minor screen- size problems	Very high quality/resolution graphics and visual design- proportionate, stylistically consistent throughout	As above + very attractive, memorable, stands out; use of colors enhances the app	6	Pas de suggestions	Highly accurate description of the app components/features	The app has specific goals, which are highly likely to be achieved	Highly relevant, appropriate, coherent and correct	Comprehensive and concise; contains links to more information and resources	Perfectly clear, logical, correct	Developed by an international organization, nationally competitive government, or research funding.	8	Pas de suggestions	Definitely	' 10-50	Maybe	*** Average	Days (< 7 days)	Rarely (or once or twice since downloading it; you manage to diagnose your patients without its help)	D'accord	Pas d'accord	I think it would be great. I always have internet on my phone	Non		Yes
PStudent70	Student	French	No		Not trained	Rarely. < 1 case per month	Not trained but experienced	Urban	High	School (Director, lecturer, schoolmate)	No	Ok, fun enough to entertain for a brief time (less than 5 minutes)	Ok, neither interesting nor uninteresting; would engage user for a brief time (less than 5 minutes)	Allows insufficient customization	Basic interactive features to function adequately	Acceptable but I do not feel targeted by the app	4	Compris	Some functions work, but lagging or contain major technical problems	Usable after some time and effort	Usable after a lot of time and effort	Ok, with some inconsistent/confusing elements	4	Ok	Satisfactory. Few problems with selecting/locating/reading items or with minor screen- size problems	Moderate quality graphics and visual design	Some visual appeal- average, neither pleasant, nor unpleasant	3	Ok	OK. App contains some of the described components/functions	OK. The app has clearly specified goals, which are achievable	Moderately relevant, appropriate, coherent and appears correct	Ok, but not comprehensible	Ok, but often unclear, confusing, wrong	Appears to come from a legitimate source, but it cannot be verified	3	Ok	In between 1 and 3	' 1-2	No	**	Days (< 7 days)	Rarely (or once or twice since downloading it; you manage to diagnose your patients without its help)	D'accord	D'accord	I mind it. Most of the time I don’t have access to the internet on my phone	Oui	Française	Yes
PStudent71	Student	English	No		Not trained	Frequently. 4-6 cases per month	Not trained but experienced	Rural	Medium	Researcher	No	Dull, not funny nor entertaining	Moderately interesting; would engage user for some time (5 to 10 minutes)	Allows numerous options for customization	Offers a variety of interactive features	Well-targeted, with negligible issues	8	Aucune	Some functions work, but lagging or contain major technical problems	Easy to learn how to use the app	Easy to use or missing a negligible link	Mostly consistent/intuitive with negligible problems	6	Non	Bad design. Random, unclear, some options difficult to select/locate/read	Moderate quality graphics and visual design	Some visual appeal- average, neither pleasant, nor unpleasant	5	Non	OK. App contains some of the described components/functions	OK. The app has clearly specified goals, which are achievable	Relevant, appropriate, coherent and correct	Offers a broad range of information, but has some gaps or unnecessary details; or has no links to more information and resources	Mostly clear, logical, correct, with negligible issues	Developed by government, university or as above but larger in scale	8	Non	Definitely	' 3-10	Maybe	****	Days (< 7 days)	Occasionally (less than five times since downloading it; sometimes you reach for it to come to a diagnosis)	D'accord	Tout a fait d'accord	I’m up for it. Most of the time I have internet on my phone	Oui	Englais	Yes
PStudent72	Student	French	No		Not trained	Rarely. < 1 case per month	Not trained & not experienced	Urban	Medium	via App Store (Apple, Google)	No	Moderately fun and entertaining, would entertain user for some time (5 to 10 minutes)	Very interesting, would engage user in repeat use	Keeps all parameters	Very high level of responsiveness through interactive features	Perfectly targeted, no issues found	5	Non	App works overall. Some technical problems need fixing/ slow at times	Easy to learn how to use the app	Easy to use or missing a negligible link	Perfectly consistent and intuitive	8	Non	Professional, simple, clear, logically organised, device display optimised. Every design component has a purpose	Very high quality/resolution graphics and visual design- proportionate, stylistically consistent throughout	Little visual appeal- poorly designed, bad use of colors, visually boring	6	Non	OK. App contains some of the described components/functions	The app has specific goals, which are highly likely to be achieved	Highly relevant, appropriate, coherent and correct	Minimal or overwhelming information	Perfectly clear, logical, correct	Developed by an international organization, nationally competitive government, or research funding.	8	Non	Definitely	None	No	*** Average	Days (< 7 days)	Rarely (or once or twice since downloading it; you manage to diagnose your patients without its help)	Neutre	Neutre	I’m up for it. Most of the time I have internet on my phone	Non		No
PStudent73	Student	French	No		Not trained	Rarely. < 1 case per month	Not trained but experienced	Urban	Medium	School (Director, lecturer, schoolmate)	No	Moderately fun and entertaining, would entertain user for some time (5 to 10 minutes)	Moderately interesting; would engage user for some time (5 to 10 minutes)	Allows numerous options for customization	Offers a variety of interactive features	Well-targeted, with negligible issues	9	Non	Mostly functional with negligible problems	Easy to learn how to use the app	Easy to use or missing a negligible link	Mostly consistent/intuitive with negligible problems	7	Non	Satisfactory. Few problems with selecting/locating/reading items or with minor screen- size problems	High quality/resolution graphics and visual design- mostly proportionate, stylistically consistent	High level of visual appeal- professionally designed	8	Non	Accurate. App contains most of the described components/features	The app has clearly specified goals, which are achievable	Moderately relevant, appropriate, coherent and appears correct	Offers a broad range of information, but has some gaps or unnecessary details; or has no links to more information and resources	Mostly clear, logical, correct, with negligible issues	Developed by government, university or as above but larger in scale	7	Non	In between 3 and 5	' 3-10	Maybe	****	Weeks (< 4 weeks)	Frequently (or every other day; you often reach for it to come to a diagnosis)	Neutre	Neutre	I’m up for it. Most of the time I have internet on my phone	Non		Yes
PStudent74	Student	French	No		Not trained	Rarely. < 1 case per month	Not trained but experienced	Rural	Low	via App Store (Apple, Google)	No	Dull, not funny nor entertaining	Mostly uninteresting	Keeps all parameters	Basic interactive features to function adequately	Completely inappropriate/unclear/confusing	6	Oui	Perfect/timely response; no technical bugs	Usable after some time and effort	Usable after some time and effort	Completely inconsistent/confusing	6	7	Satisfactory. Few problems with selecting/locating/reading items or with minor screen- size problems	Moderate quality graphics and visual design	Little visual appeal- poorly designed, bad use of colors, visually boring	7	Non	OK. App contains some of the described components/functions	OK. The app has clearly specified goals, which are achievable	Relevant, appropriate, coherent and correct	Comprehensive and concise; contains links to more information and resources	Ok, but often unclear, confusing, wrong	Developed by a small NGO/institution (hospital, centre, etc.)/funding body	6	Oui	Not at all	' 3-10	No	* One of the worst apps I’ve used	Days (< 7 days)	Rarely (or once or twice since downloading it; you manage to diagnose your patients without its help)	D'accord	D'accord	I mind it. Most of the time I don’t have access to the internet on my phone	Non		No
PStudent75	Student	French	No		Not trained	Rarely. < 1 case per month	Not trained but experienced	Urban	Medium	via App Store (Apple, Google)	No	Ok, fun enough to entertain for a brief time (less than 5 minutes)	Very interesting, would engage user in repeat use	Allows numerous options for customization	Very high level of responsiveness through interactive features	Well-targeted, with negligible issues	10	Non	Perfect/timely response; no technical bugs	Easy to learn how to use the app	Perfectly logical, easy, clear and intuitive screen flow throughout, or offers shortcuts	Perfectly consistent and intuitive	10	Non	Professional, simple, clear, logically organised, device display optimised. Every design component has a purpose	Very high quality/resolution graphics and visual design- proportionate, stylistically consistent throughout	High level of visual appeal- professionally designed	10	Non	Highly accurate description of the app components/features	The app has clearly specified goals, which are achievable	Highly relevant, appropriate, coherent and correct	Comprehensive and concise; contains links to more information and resources	Perfectly clear, logical, correct	Developed by an international organization, nationally competitive government, or research funding.	10	Non	Definitely	> 50	Yes	***** One of the best apps I’ve used	Days (< 7 days)	Frequently (or every other day; you often reach for it to come to a diagnosis)	Tout a fait d'accord	Tout a fait d'accord	I’m up for it. Most of the time I have internet on my phone	Oui		Yes
PStudent76	Student	French	No		Not trained	Rarely. < 1 case per month	Not trained & not experienced	Urban	High	School (Director, lecturer, schoolmate)	Yes	Ok, fun enough to entertain for a brief time (less than 5 minutes)	Moderately interesting; would engage user for some time (5 to 10 minutes)	Allows basic customisation to function adequately	Basic interactive features to function adequately	Well-targeted, with negligible issues	8	Je n'en ai pas	Mostly functional with negligible problems	Easy to learn how to use the app	Easy to use or missing a negligible link	Mostly consistent/intuitive with negligible problems	8	Je n'en ai pas	Professional, simple, clear, logically organised, device display optimised. Every design component has a purpose	Very high quality/resolution graphics and visual design- proportionate, stylistically consistent throughout	High level of visual appeal- professionally designed	9	RAS	Accurate. App contains most of the described components/features	The app has clearly specified goals, which are achievable	Relevant, appropriate, coherent and correct	Comprehensive and concise; contains links to more information and resources	Mostly clear, logical, correct, with negligible issues	Developed by a small NGO/institution (hospital, centre, etc.)/funding body	9	Ras	Definitely	' 10-50	Maybe	*** Average	Days (< 7 days)	Occasionally (less than five times since downloading it; sometimes you reach for it to come to a diagnosis)	Tout a fait d'accord	Tout a fait d'accord	I mind it. Most of the time I don’t have access to the internet on my phone	Non		Yes
PStudent77	Student	French	No		Not trained	Rarely. < 1 case per month	Not trained & not experienced	Urban	Medium	School (Director, lecturer, schoolmate)	No	Dull, not funny nor entertaining	Mostly uninteresting	Allows basic customisation to function adequately	Basic interactive features to function adequately	Well-targeted, with negligible issues	3	Bonne application	Perfect/timely response; no technical bugs	Able to use app immediately; intuitive and simple	Perfectly logical, easy, clear and intuitive screen flow throughout, or offers shortcuts	Perfectly consistent and intuitive	3	Améliorer le questionnaire	Professional, simple, clear, logically organised, device display optimised. Every design component has a purpose	High quality/resolution graphics and visual design- mostly proportionate, stylistically consistent	High level of visual appeal- professionally designed	3	Aucun suggetion	Accurate. App contains most of the described components/features	The app has clearly specified goals, which are achievable	Relevant, appropriate, coherent and correct	Comprehensive and concise; contains links to more information and resources	Perfectly clear, logical, correct	Developed by a small NGO/institution (hospital, centre, etc.)/funding body	3	Aucune suggestion	Definitely	> 50	Maybe	***** One of the best apps I’ve used	Days (< 7 days)	Frequently (or every other day; you often reach for it to come to a diagnosis)	Tout a fait d'accord	Tout a fait d'accord	I’m up for it. Most of the time I have internet on my phone	Oui	Anglais, fulfuldé	Yes
PStudent78	Student	French	No		Not trained	Rarely. < 1 case per month	Not trained but experienced	Rural	Medium	via App Store (Apple, Google)	No	Highly entertaining and fun, would stimulate repeat use	Very interesting, would engage user in repeat use	Allows numerous options for customization	Basic interactive features to function adequately	Perfectly targeted, no issues found	5	Important pour la prise en charge de MTN	Mostly functional with negligible problems	Easy to learn how to use the app	Perfectly logical, easy, clear and intuitive screen flow throughout, or offers shortcuts	Mostly consistent/intuitive with negligible problems	8	Fonctionnalités adéquat	Professional, simple, clear, logically organised, device display optimised. Every design component has a purpose	High quality/resolution graphics and visual design- mostly proportionate, stylistically consistent	As above + very attractive, memorable, stands out; use of colors enhances the app	9	Très esthétique	Highly accurate description of the app components/features	The app has clearly specified goals, which are achievable	Relevant, appropriate, coherent and correct	Comprehensive and concise; contains links to more information and resources	Perfectly clear, logical, correct	Developed by a small NGO/institution (hospital, centre, etc.)/funding body	9	Informations claires	Definitely	> 50	No	*** Average	Days (< 7 days)	Usually (or you barely visit a patient with a skin condition without using it)	Tout a fait d'accord	Tout a fait d'accord	I think it would be great. I always have internet on my phone	Oui	Française ou anglaise	Yes
PStudent79	Student	French	Yes	Hygiène	<6months	Rarely. < 1 case per month	Not trained but experienced	Urban	Medium	School (Director, lecturer, schoolmate)	Yes	Ok, fun enough to entertain for a brief time (less than 5 minutes)	Mostly uninteresting	Does not allow any customisation or requires setting to be input every time	Offers a variety of interactive features	Well-targeted, with negligible issues	4	Permettre de visualisation de toutes les affections sans connexion	Some functions work, but lagging or contain major technical problems	Easy to learn how to use the app	Perfectly logical, easy, clear and intuitive screen flow throughout, or offers shortcuts	Mostly consistent/intuitive with negligible problems	6	Rien	Mostly clear, able to select/locate/read items	High quality/resolution graphics and visual design- mostly proportionate, stylistically consistent	Some visual appeal- average, neither pleasant, nor unpleasant	6	Non	Accurate. App contains most of the described components/features	The app has clearly specified goals, which are achievable	Moderately relevant, appropriate, coherent and appears correct	Ok, but not comprehensible	Mostly clear, logical, correct, with negligible issues	Developed by an international organization, nationally competitive government, or research funding.	7	Rien	Maybe	' 1-2	No	*** Average	>4 months	Rarely (or once or twice since downloading it; you manage to diagnose your patients without its help)	D'accord	Neutre	I mind a lot. I hardly never have internet connection on my phone	Non	Rien	Yes
[truncated: 8 more columns]
