# Supplementary material for: Usability and quality evaluation of the World Health Organization SkinNTDs app among frontline health workers in Cameroon: A mixed methods study
Source: PLoS Negl Trop Dis. 2025 Sep 10;19(9):e0013461. doi: 10.1371/journal.pntd.0013461 (PMC12422481; doi:10.1371/journal.pntd.0013461)
Supplement: S1 Dataset — (ZIP) [file pntd.0013461.s008.zip › Data files/NTDs strategic level key informant questionnaire.csv]

1. Quelles fonctionnalités devraient absolument être dans l’application pour que vous la recommandiez ? Pourquoi ?	2. Quelles fonctionnalités pensez-vous les moins essentielles (celles que vous enlèveriez). Pourquoi ?	3. Quelles modifications proposeriez-vous pour améliorer l’application ?	4. Après avoir exploré l’application, qui pensez-vous qui en soit l’utilisateur final idéal ?	5. Quel serait le meilleur moment pour que l’utilisateur idéal ci-dessus désigné utilise l’application (ou dans quels cas/situations pensez-vous que l’application devraient utilisée sur le terrain par l’utilisateur idéal ci-dessus désigné) ?	6. Entrevoyez-vous que l’application puisse être intégrée comme un dispositif médical standard dans votre service/programme ? Pourquoi ?	7. Quelle serait la meilleure façon de disséminer ou faire la promotion de l’application ?	8. Quel serait le meilleur moment pour faire la promotion de l’application dans le cadre du programme de lutte contre les MTN ?	9. En tant que personne ressource de niveau stratégique dans le programme MTN, quels préalables indiqueriez-vous avant d’adopter cette application parmi les outils utilises pour la détection/surveillance des MTN a affections cutanées ?	10. Les personnels de santé de terrain ont proposé que l’application soit traduite dans les langues suivantes étrangères (Espagnol, Allemand, Chinois, Anglais, Arabe, Français, Portugais, Russe) et locales (Fufulde, Toupouri, Massa, Mafa, Mousgoum, Moundang, Haoussa, Ewondo, Guiziga, Baya, Laka) Quel est votre avis ?	11. Pensez-vous qu’il y ait des aspects non abordés ici que vous souhaiteriez discuter avec l’équipe de recherche ? si oui, lesquels ?	12. Dans quelle organisation/structure travaillez-vous?
La confirmation de diagnostic	Pour le moment ça va	Que l'application puisse être capable de travailler même sans connexion internet	L'agent de santé communautaire	Lors des contacts avec les membres de la communauté que se soit en période d'une campagne ou pas.	Oui, pour qu'on puisse être efficace dans la détection, la notification pour une meilleure réponse	Formation et Sensibilisation des agents de santé communautaire à l'usage dut dit logiciel	Au cours d'une campagne de distribution et lors des formations du personnel	Le tester d'abord par les experts et le personnel de santé	J'approuve cela	RAS pour le moment	DLMEP, Programme MTN (UC, PNLO, PNL2UB)
Proposition de traitement	Aucune	Ajouter des propositions de traitement	le personnel soignant	pendant les consultations en clinique	Oui, comme support d'aide à la décisions	pendant les réunion à laquelle participent le personnel médical	en continue	Un briefing de l"utilisateur final	Adapté au contexte	Non	Autre
All features are okay and great for the app.	This is contextual but I think all the features are great.	Nothing for now as all works well.	Health facility workers who regularly encounter these cases.	I think the application can be use at any time they have a patient and need to confirm what they suffering from.	Yes, if the health workers find it useful. They can make it like a reference app for confirmation of skin NTDs.	During meetings at the national, District and health area levels. Advocacy should be done at the health information unit and other departments to have their buy in and approval of the application.	Anytime the app is fully ready to be use.	The main thing will be to present the app and train workers on its use and benefit during routine trainings.	I think the application should be translated to the two official languages.	None.	ONG (Helen Keller International, Sightsavers International, Fairmed, Anesvad)
La definition des cas et les images. Parce que cela permet d'identifier la pathologie	Index Mondial. Parce que tout le public n'est pas interesse a avoir les donnees des autres pays. Est-ce que le distributeur communautaire a besoin de cela? et puis les donnees ne sont pas completes	RAS. J'aurais besoin de plus de temps d'utilisation pour me prononcer pour cette question	Les infirmiers des formations sanitaires. Parce qu'ils n'ont pas toujours une formation adequate pour le diagnostic et le traitement de ces affections cutanees	S'il est en face d'un cas qu'il ne comprend pas.	On doit mener la reflexion au niveau du programme	Informer les infirmiers de l'existence de l'application.	Profiter des formations pour leur parler de l'application.	S'assurer de la qualite des donnees fiables sur le nombre de cas dans les pays pour le module Index Modial. S'assurer de la qualite des images apres le telechargement.	"S'il y a la possibilite de traduire qu'on traduise! Mais seulement, est-ce que les utilisateurs de l'application en ces langues locales seront nombreux?"	Non	DLMEP, Programme MTN (UC, PNLO, PNL2UB)
A functionality that you can snap the patient then it will navigate to diagnosis and management. This will facilitate the usage of the application	All are important	Insert another syntax that is linked to diagnosis and management	The front-line health workers	Any time when there is a case	Yes it is. Because it provides avenue for learning	Sharing through WhatsApp and other media for download and installation	From now	Front-line health personnel working in endemic areas of NTDs	For me the local language is not important	I don't thing so	DLMEP, Programme MTN (UC, PNLO, PNL2UB)
RAS	RAS	RAS	Le DC	Pendant les recensements en prélude au MDA et en consultation de routine clinique	Possible	Formation en cascade	Pendant les réunions d'évaluation	Présentation des résultats de la phase pilote et validation	RAS	Le coût de la maintenance de l'application	DLMEP, Programme MTN (UC, PNLO, PNL2UB)
